# Supplementary material for: Signatures of soft selective sweeps predominate in the yellow fever mosquito Aedes aegypti
Source: bioRxiv. 2025 Jul 10:2025.07.06.663360. Preprint. [Version 1] doi: 10.1101/2025.07.06.663360 (PMC12265571; doi:10.1101/2025.07.06.663360)
Supplement: Supplement 2 [file media-2.xlsx]

## Sheet: brazil results
SweepIndex	Threshold	NumberRealWindowsOverThresh	TotalRealWindows	TotalSimsPassingThresh	TotalSimulations	pVal	FDR	qValue	MinQValueSoFar	chrom	classifiedWinStart	classifiedWinEnd	bigWinRange	predClass	nsnps	unmaskedfrac
2490	0.417678	165	4598	6	300	0.02	0.557333	0.557333	0.557333	AaegL5_2	332250001	332500000	331000001-333750000	soft	1479	0.273864
3658	0.435853	164	4598	6	300	0.02	0.560732	0.557333	0.557333	AaegL5_3	158000001	158250000	156750001-159500000	soft	838	0.200628
2250	0.469004	163	4598	6	300	0.02	0.564172	0.557333	0.557333	AaegL5_2	272000001	272250000	270750001-273500000	soft	2280	0.378184
4284	0.47016	162	4598	6	300	0.02	0.567654	0.557333	0.557333	AaegL5_3	316000001	316250000	314750001-317500000	soft	698	0.323876
1728	0.479551	161	4598	6	300	0.02	0.57118	0.557333	0.557333	AaegL5_2	141000001	141250000	139750001-142500000	soft	2023	0.408884
2302	0.487921	160	4598	6	300	0.02	0.57475	0.557333	0.557333	AaegL5_2	285250001	285500000	284000001-286750000	soft	2258	0.354388
1696	0.488699	159	4598	6	300	0.02	0.578365	0.557333	0.557333	AaegL5_2	133000001	133250000	131750001-134500000	soft	2086	0.3178
3282	0.489018	158	4598	6	300	0.02	0.582025	0.557333	0.557333	AaegL5_3	62500001	62750000	61250001-64000000	soft	900	0.31382
2409	0.496106	157	4598	6	300	0.02	0.585732	0.557333	0.557333	AaegL5_2	312000001	312250000	310750001-313500000	soft	1243	0.2511
3913	0.497879	156	4598	6	300	0.02	0.589487	0.557333	0.557333	AaegL5_3	222750001	223000000	221500001-224250000	soft	1042	0.19188
2086	0.50183	155	4598	6	300	0.02	0.59329	0.557333	0.557333	AaegL5_2	230500001	230750000	229250001-232000000	soft	1659	0.340488
3664	0.525206	154	4598	6	300	0.02	0.597143	0.557333	0.557333	AaegL5_3	159500001	159750000	158250001-161000000	soft	1455	0.29086
3296	0.529436	153	4598	6	300	0.02	0.601046	0.557333	0.557333	AaegL5_3	66000001	66250000	64750001-67500000	soft	794	0.258416
1022	0.529638	152	4598	6	300	0.02	0.605	0.557333	0.557333	AaegL5_1	271250001	271500000	270000001-272750000	soft	1318	0.332144
3782	0.529706	151	4598	6	300	0.02	0.609007	0.557333	0.557333	AaegL5_3	189750001	190000000	188500001-191250000	soft	688	0.288396
2460	0.532584	150	4598	6	300	0.02	0.613067	0.557333	0.557333	AaegL5_2	324750001	325000000	323500001-326250000	soft	1868	0.33242
2613	0.532854	149	4598	6	300	0.02	0.617181	0.557333	0.557333	AaegL5_2	363000001	363250000	361750001-364500000	soft	2589	0.426772
761	0.540603	148	4598	6	300	0.02	0.621351	0.557333	0.557333	AaegL5_1	205750001	206000000	204500001-207250000	soft	1347	0.242744
2276	0.540674	147	4598	6	300	0.02	0.625578	0.557333	0.557333	AaegL5_2	278750001	279000000	277500001-280250000	soft	2190	0.352736
254	0.544836	146	4598	6	300	0.02	0.629863	0.557333	0.557333	AaegL5_1	77000001	77250000	75750001-78500000	soft	1163	0.296304
4171	0.547655	145	4598	6	300	0.02	0.634207	0.557333	0.557333	AaegL5_3	287750001	288000000	286500001-289250000	soft	976	0.29574
2479	0.553368	144	4598	6	300	0.02	0.638611	0.557333	0.557333	AaegL5_2	329500001	329750000	328250001-331000000	soft	1392	0.246984
2117	0.554433	143	4598	6	300	0.02	0.643077	0.557333	0.557333	AaegL5_2	238250001	238500000	237000001-239750000	soft	1583	0.319284
608	0.55848	142	4598	6	300	0.02	0.647606	0.557333	0.557333	AaegL5_1	166750001	167000000	165500001-168250000	soft	494	0.19092
354	0.559353	141	4598	6	300	0.02	0.652199	0.557333	0.557333	AaegL5_1	102000001	102250000	100750001-103500000	soft	1780	0.44552
609	0.563046	140	4598	6	300	0.02	0.656857	0.557333	0.557333	AaegL5_1	167000001	167250000	165750001-168500000	soft	596	0.287768
2047	0.570185	139	4598	6	300	0.02	0.661583	0.557333	0.557333	AaegL5_2	220750001	221000000	219500001-222250000	soft	2489	0.320988
1468	0.57115	138	4598	6	300	0.02	0.666377	0.557333	0.557333	AaegL5_2	76000001	76250000	74750001-77500000	soft	897	0.208244
383	0.571516	137	4598	6	300	0.02	0.671241	0.557333	0.557333	AaegL5_1	109250001	109500000	108000001-110750000	soft	1328	0.285392
2531	0.576099	136	4598	5	300	0.016667	0.56348	0.557333	0.557333	AaegL5_2	342500001	342750000	341250001-344000000	soft	736	0.249404
2160	0.581978	135	4598	5	300	0.016667	0.567654	0.557333	0.557333	AaegL5_2	249250001	249500000	248000001-250750000	soft	1393	0.25738
1021	0.583712	134	4598	5	300	0.016667	0.571891	0.557333	0.557333	AaegL5_1	271000001	271250000	269750001-272500000	soft	1014	0.33314
3645	0.584725	133	4598	5	300	0.016667	0.57619	0.557333	0.557333	AaegL5_3	154500001	154750000	153250001-156000000	soft	1081	0.2794
4226	0.591361	132	4598	4	300	0.013333	0.464444	0.464444	0.464444	AaegL5_3	301500001	301750000	300250001-303000000	soft	981	0.25168
2810	0.595062	131	4598	4	300	0.013333	0.46799	0.464444	0.464444	AaegL5_2	412250001	412500000	411000001-413750000	soft	1557	0.299444
4287	0.596053	130	4598	4	300	0.013333	0.47159	0.464444	0.464444	AaegL5_3	316750001	317000000	315500001-318250000	soft	769	0.33306
3670	0.597865	129	4598	4	300	0.013333	0.475245	0.464444	0.464444	AaegL5_3	161250001	161500000	160000001-162750000	soft	1419	0.365216
4013	0.59811	128	4598	4	300	0.013333	0.478958	0.464444	0.464444	AaegL5_3	247750001	248000000	246500001-249250000	soft	1768	0.283764
957	0.602026	127	4598	4	300	0.013333	0.48273	0.464444	0.464444	AaegL5_1	255000001	255250000	253750001-256500000	soft	664	0.266144
1711	0.605485	126	4598	4	300	0.013333	0.486561	0.464444	0.464444	AaegL5_2	136750001	137000000	135500001-138250000	soft	1791	0.308044
2635	0.610367	125	4598	4	300	0.013333	0.490453	0.464444	0.464444	AaegL5_2	368500001	368750000	367250001-370000000	soft	2237	0.398848
2249	0.612119	124	4598	4	300	0.013333	0.494409	0.464444	0.464444	AaegL5_2	271750001	272000000	270500001-273250000	soft	2030	0.348248
4089	0.614748	123	4598	4	300	0.013333	0.498428	0.464444	0.464444	AaegL5_3	266750001	267000000	265500001-268250000	soft	1427	0.307936
355	0.618079	122	4598	4	300	0.013333	0.502514	0.464444	0.464444	AaegL5_1	102250001	102500000	101000001-103750000	soft	766	0.280388
1782	0.61918	121	4598	4	300	0.013333	0.506667	0.464444	0.464444	AaegL5_2	154500001	154750000	153250001-156000000	soft	1426	0.324148
1989	0.619434	120	4598	4	300	0.013333	0.510889	0.464444	0.464444	AaegL5_2	206250001	206500000	205000001-207750000	soft	1141	0.29786
395	0.621523	119	4598	4	300	0.013333	0.515182	0.464444	0.464444	AaegL5_1	112250001	112500000	111000001-113750000	soft	1364	0.38526
2090	0.626879	118	4598	4	300	0.013333	0.519548	0.464444	0.464444	AaegL5_2	231500001	231750000	230250001-233000000	soft	1736	0.35302
323	0.63171	117	4598	4	300	0.013333	0.523989	0.464444	0.464444	AaegL5_1	94250001	94500000	93000001-95750000	soft	1467	0.400312
2342	0.631869	116	4598	4	300	0.013333	0.528506	0.464444	0.464444	AaegL5_2	295250001	295500000	294000001-296750000	soft	1140	0.267216
2065	0.636501	115	4598	4	300	0.013333	0.533101	0.464444	0.464444	AaegL5_2	225250001	225500000	224000001-226750000	hard	2006	0.296612
1916	0.638992	114	4598	4	300	0.013333	0.537778	0.464444	0.464444	AaegL5_2	188000001	188250000	186750001-189500000	soft	1452	0.34262
2066	0.640845	113	4598	4	300	0.013333	0.542537	0.464444	0.464444	AaegL5_2	225500001	225750000	224250001-227000000	hard	1440	0.2289
211	0.650927	112	4598	4	300	0.013333	0.547381	0.464444	0.464444	AaegL5_1	66250001	66500000	65000001-67750000	soft	1292	0.348692
1879	0.651421	111	4598	4	300	0.013333	0.552312	0.464444	0.464444	AaegL5_2	178750001	179000000	177500001-180250000	soft	1532	0.32494
2458	0.657128	110	4598	4	300	0.013333	0.557333	0.464444	0.464444	AaegL5_2	324250001	324500000	323000001-325750000	soft	1714	0.313492
1697	0.662311	109	4598	4	300	0.013333	0.562446	0.464444	0.464444	AaegL5_2	133250001	133500000	132000001-134750000	soft	1483	0.321392
382	0.664772	108	4598	4	300	0.013333	0.567654	0.464444	0.464444	AaegL5_1	109000001	109250000	107750001-110500000	soft	1167	0.277992
1024	0.670464	107	4598	4	300	0.013333	0.57296	0.464444	0.464444	AaegL5_1	271750001	272000000	270500001-273250000	soft	1190	0.3137
4468	0.678391	106	4598	4	300	0.013333	0.578365	0.464444	0.464444	AaegL5_3	364750001	365000000	363500001-366250000	soft	1130	0.291204
4160	0.68599	105	4598	4	300	0.013333	0.583873	0.464444	0.464444	AaegL5_3	284750001	285000000	283500001-286250000	soft	1302	0.371256
2054	0.686027	104	4598	4	300	0.013333	0.589487	0.464444	0.464444	AaegL5_2	222500001	222750000	221250001-224000000	soft	764	0.352596
2491	0.700388	103	4598	4	300	0.013333	0.59521	0.464444	0.464444	AaegL5_2	332500001	332750000	331250001-334000000	hard	1358	0.257012
913	0.700505	102	4598	4	300	0.013333	0.601046	0.464444	0.464444	AaegL5_1	244000001	244250000	242750001-245500000	soft	682	0.262716
4517	0.704056	101	4598	4	300	0.013333	0.606997	0.464444	0.464444	AaegL5_3	377000001	377250000	375750001-378500000	soft	1151	0.288368
364	0.705269	100	4598	3	300	0.01	0.4598	0.4598	0.4598	AaegL5_1	104500001	104750000	103250001-106000000	soft	1105	0.339368
4065	0.714957	99	4598	3	300	0.01	0.464444	0.4598	0.4598	AaegL5_3	260750001	261000000	259500001-262250000	soft	1181	0.364896
1727	0.722865	98	4598	3	300	0.01	0.469184	0.4598	0.4598	AaegL5_2	140750001	141000000	139500001-142250000	soft	2053	0.361632
2116	0.731593	97	4598	3	300	0.01	0.474021	0.4598	0.4598	AaegL5_2	238000001	238250000	236750001-239500000	soft	1169	0.303908
3921	0.734226	96	4598	3	300	0.01	0.478958	0.4598	0.4598	AaegL5_3	224750001	225000000	223500001-226250000	soft	920	0.283384
4417	0.737902	95	4598	3	300	0.01	0.484	0.4598	0.4598	AaegL5_3	352000001	352250000	350750001-353500000	soft	2304	0.36782
2407	0.741109	94	4598	3	300	0.01	0.489149	0.4598	0.4598	AaegL5_2	311500001	311750000	310250001-313000000	soft	990	0.248108
1635	0.748404	93	4598	3	300	0.01	0.494409	0.4598	0.4598	AaegL5_2	117750001	118000000	116500001-119250000	soft	1460	0.390968
3544	0.748509	92	4598	3	300	0.01	0.499783	0.4598	0.4598	AaegL5_3	129250001	129500000	128000001-130750000	soft	1183	0.347112
2731	0.749571	91	4598	3	300	0.01	0.505275	0.4598	0.4598	AaegL5_2	392500001	392750000	391250001-394000000	soft	771	0.244644
1240	0.755234	90	4598	3	300	0.01	0.510889	0.4598	0.4598	AaegL5_2	19000001	19250000	17750001-20500000	soft	1100	0.339708
1758	0.774332	89	4598	3	300	0.01	0.516629	0.4598	0.4598	AaegL5_2	148500001	148750000	147250001-150000000	soft	1157	0.299468
601	0.774619	88	4598	3	300	0.01	0.5225	0.4598	0.4598	AaegL5_1	165000001	165250000	163750001-166500000	soft	805	0.260696
4088	0.775553	87	4598	3	300	0.01	0.528506	0.4598	0.4598	AaegL5_3	266500001	266750000	265250001-268000000	soft	1624	0.314488
1478	0.78441	86	4598	3	300	0.01	0.534651	0.4598	0.4598	AaegL5_2	78500001	78750000	77250001-80000000	soft	1483	0.380188
3056	0.786906	85	4598	2	300	0.006667	0.360627	0.360627	0.360627	AaegL5_3	6000001	6250000	4750001-7500000	soft	861	0.309176
4285	0.787366	84	4598	2	300	0.006667	0.364921	0.360627	0.360627	AaegL5_3	316250001	316500000	315000001-317750000	soft	843	0.350868
4415	0.791829	83	4598	2	300	0.006667	0.369317	0.360627	0.360627	AaegL5_3	351500001	351750000	350250001-353000000	soft	1520	0.281128
353	0.79476	82	4598	2	300	0.006667	0.373821	0.360627	0.360627	AaegL5_1	101750001	102000000	100500001-103250000	hard	1254	0.350552
3689	0.797039	81	4598	2	300	0.006667	0.378436	0.360627	0.360627	AaegL5_3	166000001	166250000	164750001-167500000	soft	1382	0.305196
366	0.798859	80	4598	2	300	0.006667	0.383167	0.360627	0.360627	AaegL5_1	105000001	105250000	103750001-106500000	soft	1395	0.304512
2429	0.807948	79	4598	2	300	0.006667	0.388017	0.360627	0.360627	AaegL5_2	317000001	317250000	315750001-318500000	soft	1663	0.317752
3873	0.811048	78	4598	2	300	0.006667	0.392991	0.360627	0.360627	AaegL5_3	212750001	213000000	211500001-214250000	soft	771	0.266036
3888	0.817116	77	4598	2	300	0.006667	0.398095	0.360627	0.360627	AaegL5_3	216500001	216750000	215250001-218000000	soft	782	0.324008
1832	0.822491	76	4598	2	300	0.006667	0.403333	0.360627	0.360627	AaegL5_2	167000001	167250000	165750001-168500000	soft	1540	0.251204
1684	0.823478	75	4598	2	300	0.006667	0.408711	0.360627	0.360627	AaegL5_2	130000001	130250000	128750001-131500000	soft	1720	0.32162
1160	0.82803	74	4598	1	300	0.003333	0.207117	0.207117	0.207117	AaegL5_1	307250001	307500000	306000001-308750000	soft	433	0.299592
2248	0.82815	73	4598	1	300	0.003333	0.209954	0.207117	0.207117	AaegL5_2	271500001	271750000	270250001-273000000	soft	1268	0.242292
4384	0.830081	72	4598	1	300	0.003333	0.21287	0.207117	0.207117	AaegL5_3	343750001	344000000	342500001-345250000	soft	1470	0.325448
3732	0.839582	71	4598	1	300	0.003333	0.215869	0.207117	0.207117	AaegL5_3	176750001	177000000	175500001-178250000	soft	1594	0.412
4074	0.841883	70	4598	1	300	0.003333	0.218952	0.207117	0.207117	AaegL5_3	263000001	263250000	261750001-264500000	soft	2753	0.518324
4188	0.846791	69	4598	1	300	0.003333	0.222126	0.207117	0.207117	AaegL5_3	292000001	292250000	290750001-293500000	soft	1682	0.403324
1725	0.847819	68	4598	1	300	0.003333	0.225392	0.207117	0.207117	AaegL5_2	140250001	140500000	139000001-141750000	hard	2064	0.351816
2811	0.858773	67	4598	1	300	0.003333	0.228756	0.207117	0.207117	AaegL5_2	412500001	412750000	411250001-414000000	soft	1729	0.356
2983	0.859867	66	4598	1	300	0.003333	0.232222	0.207117	0.207117	AaegL5_2	455500001	455750000	454250001-457000000	soft	1021	0.376144
1620	0.862463	65	4598	1	300	0.003333	0.235795	0.207117	0.207117	AaegL5_2	114000001	114250000	112750001-115500000	soft	1125	0.329356
2426	0.865802	64	4598	1	300	0.003333	0.239479	0.207117	0.207117	AaegL5_2	316250001	316500000	315000001-317750000	soft	1405	0.263556
2428	0.867106	63	4598	1	300	0.003333	0.24328	0.207117	0.207117	AaegL5_2	316750001	317000000	315500001-318250000	soft	3182	0.467596
352	0.868832	62	4598	1	300	0.003333	0.247204	0.207117	0.207117	AaegL5_1	101500001	101750000	100250001-103000000	hard	1107	0.306928
774	0.868906	61	4598	1	300	0.003333	0.251257	0.207117	0.207117	AaegL5_1	209000001	209250000	207750001-210500000	soft	1401	0.281692
2293	0.872359	60	4598	1	300	0.003333	0.255444	0.207117	0.207117	AaegL5_2	283000001	283250000	281750001-284500000	soft	1474	0.233224
2064	0.872388	59	4598	1	300	0.003333	0.259774	0.207117	0.207117	AaegL5_2	225000001	225250000	223750001-226500000	hard	1438	0.312028
2812	0.873087	58	4598	1	300	0.003333	0.264253	0.207117	0.207117	AaegL5_2	412750001	413000000	411500001-414250000	soft	2000	0.351296
4476	0.874954	57	4598	1	300	0.003333	0.268889	0.207117	0.207117	AaegL5_3	366750001	367000000	365500001-368250000	soft	651	0.304168
340	0.877631	56	4598	1	300	0.003333	0.27369	0.207117	0.207117	AaegL5_1	98500001	98750000	97250001-100000000	soft	1572	0.34618
1710	0.877821	55	4598	1	300	0.003333	0.278667	0.207117	0.207117	AaegL5_2	136500001	136750000	135250001-138000000	soft	1780	0.341068
3279	0.87867	54	4598	1	300	0.003333	0.283827	0.207117	0.207117	AaegL5_3	61750001	62000000	60500001-63250000	soft	669	0.346792
2177	0.87914	53	4598	1	300	0.003333	0.289182	0.207117	0.207117	AaegL5_2	253500001	253750000	252250001-255000000	soft	1169	0.340432
3949	0.879711	52	4598	1	300	0.003333	0.294744	0.207117	0.207117	AaegL5_3	231750001	232000000	230500001-233250000	soft	809	0.263116
1988	0.881415	51	4598	1	300	0.003333	0.300523	0.207117	0.207117	AaegL5_2	206000001	206250000	204750001-207500000	soft	687	0.254516
1456	0.888484	50	4598	0	300	0	0	<0.207117	0	AaegL5_2	73000001	73250000	71750001-74500000	soft	927	0.288676
2301	0.891026	49	4598	0	300	0	0	<0.207117	0	AaegL5_2	285000001	285250000	283750001-286500000	soft	1867	0.35354
2566	0.893181	48	4598	0	300	0	0	<0.207117	0	AaegL5_2	351250001	351500000	350000001-352750000	soft	1068	0.402864
2427	0.896291	47	4598	0	300	0	0	<0.207117	0	AaegL5_2	316500001	316750000	315250001-318000000	soft	1820	0.353148
2565	0.897797	46	4598	0	300	0	0	<0.207117	0	AaegL5_2	351000001	351250000	349750001-352500000	soft	635	0.355272
1979	0.905019	45	4598	0	300	0	0	<0.207117	0	AaegL5_2	203750001	204000000	202500001-205250000	soft	1583	0.298084
4087	0.905251	44	4598	0	300	0	0	<0.207117	0	AaegL5_3	266250001	266500000	265000001-267750000	soft	1637	0.369404
937	0.905356	43	4598	0	300	0	0	<0.207117	0	AaegL5_1	250000001	250250000	248750001-251500000	soft	935	0.216228
3783	0.906358	42	4598	0	300	0	0	<0.207117	0	AaegL5_3	190000001	190250000	188750001-191500000	soft	892	0.311608
3965	0.906736	41	4598	0	300	0	0	<0.207117	0	AaegL5_3	235750001	236000000	234500001-237250000	soft	935	0.220864
2161	0.907367	40	4598	0	300	0	0	<0.207117	0	AaegL5_2	249500001	249750000	248250001-251000000	soft	1655	0.285776
2990	0.911698	39	4598	0	300	0	0	<0.207117	0	AaegL5_2	457250001	457500000	456000001-458750000	soft	959	0.33044
4225	0.912312	38	4598	0	300	0	0	<0.207117	0	AaegL5_3	301250001	301500000	300000001-302750000	soft	1096	0.282904
4286	0.913451	37	4598	0	300	0	0	<0.207117	0	AaegL5_3	316500001	316750000	315250001-318000000	soft	762	0.295992
1776	0.914687	36	4598	0	300	0	0	<0.207117	0	AaegL5_2	153000001	153250000	151750001-154500000	soft	1433	0.296204
927	0.916312	35	4598	0	300	0	0	<0.207117	0	AaegL5_1	247500001	247750000	246250001-249000000	soft	1231	0.282236
4181	0.920936	34	4598	0	300	0	0	<0.207117	0	AaegL5_3	290250001	290500000	289000001-291750000	soft	1711	0.331704
2068	0.930487	33	4598	0	300	0	0	<0.207117	0	AaegL5_2	226000001	226250000	224750001-227500000	soft	1588	0.287756
4308	0.933407	32	4598	0	300	0	0	<0.207117	0	AaegL5_3	322000001	322250000	320750001-323500000	soft	880	0.331512
2294	0.936662	31	4598	0	300	0	0	<0.207117	0	AaegL5_2	283250001	283500000	282000001-284750000	soft	1600	0.269404
530	0.938062	30	4598	0	300	0	0	<0.207117	0	AaegL5_1	146250001	146500000	145000001-147750000	soft	1312	0.32922
825	0.941614	29	4598	0	300	0	0	<0.207117	0	AaegL5_1	222000001	222250000	220750001-223500000	soft	1156	0.239096
2408	0.943621	28	4598	0	300	0	0	<0.207117	0	AaegL5_2	311750001	312000000	310500001-313250000	soft	1544	0.345404
1469	0.944458	27	4598	0	300	0	0	<0.207117	0	AaegL5_2	76250001	76500000	75000001-77750000	soft	1156	0.33888
2970	0.944727	26	4598	0	300	0	0	<0.207117	0	AaegL5_2	452250001	452500000	451000001-453750000	soft	707	0.370628
1286	0.94813	25	4598	0	300	0	0	<0.207117	0	AaegL5_2	30500001	30750000	29250001-32000000	soft	1045	0.333508
2067	0.955544	24	4598	0	300	0	0	<0.207117	0	AaegL5_2	225750001	226000000	224500001-227250000	hard	2265	0.394704
1588	0.956387	23	4598	0	300	0	0	<0.207117	0	AaegL5_2	106000001	106250000	104750001-107500000	soft	799	0.277412
341	0.958007	22	4598	0	300	0	0	<0.207117	0	AaegL5_1	98750001	99000000	97500001-100250000	soft	1390	0.326224
3005	0.962793	21	4598	0	300	0	0	<0.207117	0	AaegL5_2	461000001	461250000	459750001-462500000	soft	1060	0.359924
3081	0.963217	20	4598	0	300	0	0	<0.207117	0	AaegL5_3	12250001	12500000	11000001-13750000	soft	1080	0.36254
2480	0.964642	19	4598	0	300	0	0	<0.207117	0	AaegL5_2	329750001	330000000	328500001-331250000	soft	859	0.231092
458	0.967366	18	4598	0	300	0	0	<0.207117	0	AaegL5_1	128000001	128250000	126750001-129500000	soft	436	0.275928
2568	0.968373	17	4598	0	300	0	0	<0.207117	0	AaegL5_2	351750001	352000000	350500001-353250000	soft	650	0.323976
427	0.969307	16	4598	0	300	0	0	<0.207117	0	AaegL5_1	120250001	120500000	119000001-121750000	soft	776	0.290844
1726	0.970341	15	4598	0	300	0	0	<0.207117	0	AaegL5_2	140500001	140750000	139250001-142000000	soft	1551	0.286956
3912	0.970734	14	4598	0	300	0	0	<0.207117	0	AaegL5_3	222500001	222750000	221250001-224000000	soft	1543	0.38308
4015	0.974571	13	4598	0	300	0	0	<0.207117	0	AaegL5_3	248250001	248500000	247000001-249750000	soft	1725	0.333712
2946	0.975291	12	4598	0	300	0	0	<0.207117	0	AaegL5_2	446250001	446500000	445000001-447750000	soft	1119	0.304408
2538	0.979475	11	4598	0	300	0	0	<0.207117	0	AaegL5_2	344250001	344500000	343000001-345750000	soft	1349	0.313724
1743	0.981013	10	4598	0	300	0	0	<0.207117	0	AaegL5_2	144750001	145000000	143500001-146250000	soft	1835	0.379452
2612	0.987298	9	4598	0	300	0	0	<0.207117	0	AaegL5_2	362750001	363000000	361500001-364250000	soft	1509	0.41926
3659	0.988133	8	4598	0	300	0	0	<0.207117	0	AaegL5_3	158250001	158500000	157000001-159750000	soft	838	0.295552
4416	0.988681	7	4598	0	300	0	0	<0.207117	0	AaegL5_3	351750001	352000000	350500001-353250000	soft	1257	0.325464
4542	0.991038	6	4598	0	300	0	0	<0.207117	0	AaegL5_3	383250001	383500000	382000001-384750000	soft	1345	0.388484
1180	0.991723	5	4598	0	300	0	0	<0.207117	0	AaegL5_2	4000001	4250000	2750001-5500000	soft	758	0.333548
2636	0.992655	4	4598	0	300	0	0	<0.207117	0	AaegL5_2	368750001	369000000	367500001-370250000	soft	1327	0.343536
1387	0.992981	3	4598	0	300	0	0	<0.207117	0	AaegL5_2	55750001	56000000	54500001-57250000	soft	693	0.412952
1927	0.993309	2	4598	0	300	0	0	<0.207117	0	AaegL5_2	190750001	191000000	189500001-192250000	soft	1255	0.32532
201	0.99773	1	4598	0	300	0	0	<0.207117	0	AaegL5_1	63750001	64000000	62500001-65250000	soft	834	0.319472

## Sheet: gabon results
SweepIndex	Threshold	NumberRealWindowsOverThresh	TotalRealWindows	TotalSimsPassingThresh	TotalSimulations	pVal	FDR	qValue	MinQValueSoFar	chrom	classifiedWinStart	classifiedWinEnd	bigWinRange	predClass	nsnps	unmaskedfrac
1351	0.358027	150	4599	3	300	0.01	0.3066	0.3066	0.3066	AaegL5_2	46750001	47000000	45500001-48250000	soft	3445	0.332348
4360	0.393856	149	4599	3	300	0.01	0.308658	0.3066	0.3066	AaegL5_3	334750001	335000000	333500001-336250000	soft	4410	0.363784
2511	0.39986	148	4599	3	300	0.01	0.310743	0.3066	0.3066	AaegL5_2	337500001	337750000	336250001-339000000	soft	3477	0.325452
4176	0.433005	147	4599	3	300	0.01	0.312857	0.3066	0.3066	AaegL5_3	288750001	289000000	287500001-290250000	soft	3703	0.416024
3757	0.456189	146	4599	3	300	0.01	0.315	0.3066	0.3066	AaegL5_3	183250001	183500000	182000001-184750000	soft	2605	0.373328
2211	0.472578	145	4599	3	300	0.01	0.317172	0.3066	0.3066	AaegL5_2	262250001	262500000	261000001-263750000	soft	3343	0.395344
1608	0.474702	144	4599	3	300	0.01	0.319375	0.3066	0.3066	AaegL5_2	111000001	111250000	109750001-112500000	soft	2304	0.308304
2886	0.483806	143	4599	3	300	0.01	0.321608	0.3066	0.3066	AaegL5_2	431250001	431500000	430000001-432750000	soft	3216	0.335064
3071	0.484936	142	4599	3	300	0.01	0.323873	0.3066	0.3066	AaegL5_3	9750001	10000000	8500001-11250000	soft	1333	0.16668
1134	0.485555	141	4599	3	300	0.01	0.32617	0.3066	0.3066	AaegL5_1	300750001	301000000	299500001-302250000	soft	1896	0.224596
794	0.495593	140	4599	3	300	0.01	0.3285	0.3066	0.3066	AaegL5_1	214250001	214500000	213000001-215750000	soft	2230	0.291356
1399	0.497669	139	4599	3	300	0.01	0.330863	0.3066	0.3066	AaegL5_2	58750001	59000000	57500001-60250000	soft	2684	0.31792
3897	0.502249	138	4599	3	300	0.01	0.333261	0.3066	0.3066	AaegL5_3	218750001	219000000	217500001-220250000	soft	4109	0.453848
4538	0.51526	137	4599	3	300	0.01	0.335693	0.3066	0.3066	AaegL5_3	382000001	382250000	380750001-383500000	soft	2404	0.270468
1021	0.519679	136	4599	3	300	0.01	0.338162	0.3066	0.3066	AaegL5_1	271000001	271250000	269750001-272500000	soft	3096	0.341468
4548	0.520137	135	4599	3	300	0.01	0.340667	0.3066	0.3066	AaegL5_3	384500001	384750000	383250001-386000000	soft	2936	0.29268
2000	0.523759	134	4599	3	300	0.01	0.343209	0.3066	0.3066	AaegL5_2	209000001	209250000	207750001-210500000	soft	1760	0.249484
2903	0.524429	133	4599	3	300	0.01	0.345789	0.3066	0.3066	AaegL5_2	435500001	435750000	434250001-437000000	soft	2474	0.269056
3134	0.526391	132	4599	3	300	0.01	0.348409	0.3066	0.3066	AaegL5_3	25500001	25750000	24250001-27000000	soft	2097	0.32362
4596	0.527836	131	4599	3	300	0.01	0.351069	0.3066	0.3066	AaegL5_3	396500001	396750000	395250001-398000000	soft	3424	0.325836
737	0.528553	130	4599	3	300	0.01	0.353769	0.3066	0.3066	AaegL5_1	199500001	199750000	198250001-201000000	soft	1825	0.26406
2220	0.534754	129	4599	3	300	0.01	0.356512	0.3066	0.3066	AaegL5_2	264500001	264750000	263250001-266000000	soft	1528	0.243828
12	0.551267	128	4599	3	300	0.01	0.359297	0.3066	0.3066	AaegL5_1	15750001	16000000	14500001-17250000	soft	2559	0.361628
626	0.554834	127	4599	3	300	0.01	0.362126	0.3066	0.3066	AaegL5_1	171250001	171500000	170000001-172750000	hard	2037	0.23764
1521	0.565204	126	4599	2	300	0.006667	0.243333	0.243333	0.243333	AaegL5_2	89250001	89500000	88000001-90750000	soft	2050	0.253196
3860	0.56903	125	4599	2	300	0.006667	0.24528	0.243333	0.243333	AaegL5_3	209500001	209750000	208250001-211000000	soft	1205	0.24018
1220	0.574812	124	4599	2	300	0.006667	0.247258	0.243333	0.243333	AaegL5_2	14000001	14250000	12750001-15500000	soft	3186	0.36174
1254	0.578273	123	4599	2	300	0.006667	0.249268	0.243333	0.243333	AaegL5_2	22500001	22750000	21250001-24000000	soft	3698	0.337104
2536	0.580146	122	4599	2	300	0.006667	0.251311	0.243333	0.243333	AaegL5_2	343750001	344000000	342500001-345250000	soft	2677	0.284428
2088	0.583167	121	4599	2	300	0.006667	0.253388	0.243333	0.243333	AaegL5_2	231000001	231250000	229750001-232500000	soft	1286	0.369384
516	0.583238	120	4599	2	300	0.006667	0.2555	0.243333	0.243333	AaegL5_1	142750001	143000000	141500001-144250000	soft	2929	0.368736
4496	0.587298	119	4599	2	300	0.006667	0.257647	0.243333	0.243333	AaegL5_3	371500001	371750000	370250001-373000000	soft	2828	0.319492
2805	0.592081	118	4599	2	300	0.006667	0.259831	0.243333	0.243333	AaegL5_2	411000001	411250000	409750001-412500000	soft	2790	0.301348
2248	0.597562	117	4599	2	300	0.006667	0.262051	0.243333	0.243333	AaegL5_2	271500001	271750000	270250001-273000000	soft	2616	0.247684
297	0.600396	116	4599	2	300	0.006667	0.26431	0.243333	0.243333	AaegL5_1	87750001	88000000	86500001-89250000	soft	2262	0.307396
423	0.602501	115	4599	2	300	0.006667	0.266609	0.243333	0.243333	AaegL5_1	119250001	119500000	118000001-120750000	soft	3757	0.380716
73	0.60305	114	4599	2	300	0.006667	0.268947	0.243333	0.243333	AaegL5_1	31000001	31250000	29750001-32500000	soft	2406	0.38488
1942	0.611938	113	4599	2	300	0.006667	0.271327	0.243333	0.243333	AaegL5_2	194500001	194750000	193250001-196000000	soft	2102	0.3359
1421	0.613374	112	4599	2	300	0.006667	0.27375	0.243333	0.243333	AaegL5_2	64250001	64500000	63000001-65750000	soft	3396	0.37876
3689	0.613639	111	4599	2	300	0.006667	0.276216	0.243333	0.243333	AaegL5_3	166000001	166250000	164750001-167500000	soft	2559	0.309904
2102	0.620469	110	4599	2	300	0.006667	0.278727	0.243333	0.243333	AaegL5_2	234500001	234750000	233250001-236000000	soft	1521	0.322396
98	0.621007	109	4599	2	300	0.006667	0.281284	0.243333	0.243333	AaegL5_1	37750001	38000000	36500001-39250000	soft	3008	0.45254
1588	0.632908	108	4599	2	300	0.006667	0.283889	0.243333	0.243333	AaegL5_2	106000001	106250000	104750001-107500000	soft	1944	0.281992
3553	0.635069	107	4599	2	300	0.006667	0.286542	0.243333	0.243333	AaegL5_3	131500001	131750000	130250001-133000000	soft	2141	0.304136
553	0.645208	106	4599	2	300	0.006667	0.289245	0.243333	0.243333	AaegL5_1	152250001	152500000	151000001-153750000	hard	405	0.19502
2449	0.658832	105	4599	2	300	0.006667	0.292	0.243333	0.243333	AaegL5_2	322000001	322250000	320750001-323500000	soft	3110	0.320444
617	0.661639	104	4599	2	300	0.006667	0.294808	0.243333	0.243333	AaegL5_1	169000001	169250000	167750001-170500000	hard	1190	0.19842
1751	0.668058	103	4599	2	300	0.006667	0.29767	0.243333	0.243333	AaegL5_2	146750001	147000000	145500001-148250000	soft	3409	0.318688
3187	0.668598	102	4599	2	300	0.006667	0.300588	0.243333	0.243333	AaegL5_3	38750001	39000000	37500001-40250000	soft	1897	0.27112
745	0.669152	101	4599	2	300	0.006667	0.303564	0.243333	0.243333	AaegL5_1	201500001	201750000	200250001-203000000	soft	2731	0.295616
3072	0.672401	100	4599	2	300	0.006667	0.3066	0.243333	0.243333	AaegL5_3	10000001	10250000	8750001-11500000	soft	2272	0.24578
632	0.672679	99	4599	2	300	0.006667	0.309697	0.243333	0.243333	AaegL5_1	172750001	173000000	171500001-174250000	hard	1603	0.204844
2210	0.675329	98	4599	2	300	0.006667	0.312857	0.243333	0.243333	AaegL5_2	262000001	262250000	260750001-263500000	soft	2604	0.32898
2718	0.678319	97	4599	2	300	0.006667	0.316082	0.243333	0.243333	AaegL5_2	389250001	389500000	388000001-390750000	soft	3924	0.355664
2136	0.680135	96	4599	2	300	0.006667	0.319375	0.243333	0.243333	AaegL5_2	243250001	243500000	242000001-244750000	soft	2517	0.324856
965	0.68084	95	4599	2	300	0.006667	0.322737	0.243333	0.243333	AaegL5_1	257000001	257250000	255750001-258500000	soft	2703	0.27012
3508	0.685697	94	4599	2	300	0.006667	0.32617	0.243333	0.243333	AaegL5_3	120250001	120500000	119000001-121750000	soft	1955	0.206736
1383	0.688701	93	4599	2	300	0.006667	0.329677	0.243333	0.243333	AaegL5_2	54750001	55000000	53500001-56250000	soft	1750	0.208536
2279	0.696229	92	4599	2	300	0.006667	0.333261	0.243333	0.243333	AaegL5_2	279500001	279750000	278250001-281000000	soft	2576	0.300008
2902	0.704993	91	4599	2	300	0.006667	0.336923	0.243333	0.243333	AaegL5_2	435250001	435500000	434000001-436750000	soft	2966	0.352896
2188	0.706337	90	4599	2	300	0.006667	0.340667	0.243333	0.243333	AaegL5_2	256250001	256500000	255000001-257750000	soft	1745	0.248352
4435	0.70674	89	4599	2	300	0.006667	0.344494	0.243333	0.243333	AaegL5_3	356250001	356500000	355000001-357750000	soft	3310	0.279912
2363	0.708177	88	4599	2	300	0.006667	0.348409	0.243333	0.243333	AaegL5_2	300500001	300750000	299250001-302000000	soft	3339	0.3153
1029	0.709734	87	4599	2	300	0.006667	0.352414	0.243333	0.243333	AaegL5_1	273000001	273250000	271750001-274500000	soft	2301	0.270988
2869	0.710647	86	4599	2	300	0.006667	0.356512	0.243333	0.243333	AaegL5_2	427000001	427250000	425750001-428500000	soft	3496	0.359424
2087	0.721348	85	4599	2	300	0.006667	0.360706	0.243333	0.243333	AaegL5_2	230750001	231000000	229500001-232250000	soft	937	0.486792
1400	0.725962	84	4599	2	300	0.006667	0.365	0.243333	0.243333	AaegL5_2	59000001	59250000	57750001-60500000	soft	3009	0.360156
631	0.739953	83	4599	2	300	0.006667	0.369398	0.243333	0.243333	AaegL5_1	172500001	172750000	171250001-174000000	hard	4929	0.514392
4399	0.747198	82	4599	2	300	0.006667	0.373902	0.243333	0.243333	AaegL5_3	347250001	347500000	346000001-348750000	soft	2767	0.285368
774	0.750337	81	4599	2	300	0.006667	0.378519	0.243333	0.243333	AaegL5_1	209000001	209250000	207750001-210500000	soft	2712	0.286936
863	0.75066	80	4599	2	300	0.006667	0.38325	0.243333	0.243333	AaegL5_1	231500001	231750000	230250001-233000000	soft	4283	0.378268
3969	0.759504	79	4599	2	300	0.006667	0.388101	0.243333	0.243333	AaegL5_3	236750001	237000000	235500001-238250000	soft	3803	0.365564
3468	0.761893	78	4599	2	300	0.006667	0.393077	0.243333	0.243333	AaegL5_3	110000001	110250000	108750001-111500000	soft	2868	0.3176
1676	0.762672	77	4599	2	300	0.006667	0.398182	0.243333	0.243333	AaegL5_2	128000001	128250000	126750001-129500000	soft	3297	0.349844
1366	0.770295	76	4599	2	300	0.006667	0.403421	0.243333	0.243333	AaegL5_2	50500001	50750000	49250001-52000000	soft	1393	0.287772
3676	0.771102	75	4599	2	300	0.006667	0.4088	0.243333	0.243333	AaegL5_3	162750001	163000000	161500001-164250000	soft	2082	0.358532
4426	0.780299	74	4599	2	300	0.006667	0.414324	0.243333	0.243333	AaegL5_3	354000001	354250000	352750001-355500000	soft	2964	0.265788
2792	0.781056	73	4599	2	300	0.006667	0.42	0.243333	0.243333	AaegL5_2	407750001	408000000	406500001-409250000	soft	2434	0.26378
2116	0.790666	72	4599	2	300	0.006667	0.425833	0.243333	0.243333	AaegL5_2	238000001	238250000	236750001-239500000	soft	1222	0.30412
2341	0.791116	71	4599	2	300	0.006667	0.431831	0.243333	0.243333	AaegL5_2	295000001	295250000	293750001-296500000	soft	1105	0.207872
4192	0.791205	70	4599	2	300	0.006667	0.438	0.243333	0.243333	AaegL5_3	292750001	293000000	291500001-294250000	soft	2104	0.301604
552	0.796259	69	4599	2	300	0.006667	0.444348	0.243333	0.243333	AaegL5_1	152000001	152250000	150750001-153500000	soft	558	0.330604
3618	0.798785	68	4599	2	300	0.006667	0.450882	0.243333	0.243333	AaegL5_3	147750001	148000000	146500001-149250000	soft	1011	0.158
427	0.799859	67	4599	2	300	0.006667	0.457612	0.243333	0.243333	AaegL5_1	120250001	120500000	119000001-121750000	soft	2306	0.296964
3758	0.800335	66	4599	2	300	0.006667	0.464545	0.243333	0.243333	AaegL5_3	183500001	183750000	182250001-185000000	soft	1000	0.175344
1605	0.801115	65	4599	2	300	0.006667	0.471692	0.243333	0.243333	AaegL5_2	110250001	110500000	109000001-111750000	soft	2404	0.338196
1954	0.801147	64	4599	2	300	0.006667	0.479063	0.243333	0.243333	AaegL5_2	197500001	197750000	196250001-199000000	soft	2683	0.313952
112	0.806035	63	4599	2	300	0.006667	0.486667	0.243333	0.243333	AaegL5_1	41250001	41500000	40000001-42750000	soft	1961	0.329008
2806	0.813591	62	4599	1	300	0.003333	0.247258	0.243333	0.243333	AaegL5_2	411250001	411500000	410000001-412750000	soft	2001	0.30244
2921	0.81637	61	4599	1	300	0.003333	0.251311	0.243333	0.243333	AaegL5_2	440000001	440250000	438750001-441500000	soft	3348	0.382152
3956	0.81984	60	4599	1	300	0.003333	0.2555	0.243333	0.243333	AaegL5_3	233500001	233750000	232250001-235000000	soft	3747	0.433048
3701	0.823008	59	4599	0	300	0	0	<0.243333	0	AaegL5_3	169000001	169250000	167750001-170500000	soft	2155	0.287104
3646	0.823343	58	4599	0	300	0	0	<0.243333	0	AaegL5_3	155000001	155250000	153750001-156500000	soft	1672	0.194372
568	0.824957	57	4599	0	300	0	0	<0.243333	0	AaegL5_1	156750001	157000000	155500001-158250000	soft	709	0.179448
2767	0.825644	56	4599	0	300	0	0	<0.243333	0	AaegL5_2	401500001	401750000	400250001-403000000	soft	2871	0.3216
1520	0.82623	55	4599	0	300	0	0	<0.243333	0	AaegL5_2	89000001	89250000	87750001-90500000	soft	1686	0.205592
1564	0.832821	54	4599	0	300	0	0	<0.243333	0	AaegL5_2	100000001	100250000	98750001-101500000	soft	2052	0.303892
1377	0.833103	53	4599	0	300	0	0	<0.243333	0	AaegL5_2	53250001	53500000	52000001-54750000	soft	2750	0.362744
1978	0.837665	52	4599	0	300	0	0	<0.243333	0	AaegL5_2	203500001	203750000	202250001-205000000	soft	2387	0.280684
63	0.837928	51	4599	0	300	0	0	<0.243333	0	AaegL5_1	28500001	28750000	27250001-30000000	soft	2377	0.373432
608	0.842581	50	4599	0	300	0	0	<0.243333	0	AaegL5_1	166750001	167000000	165500001-168250000	soft	1690	0.195704
3896	0.845593	49	4599	0	300	0	0	<0.243333	0	AaegL5_3	218500001	218750000	217250001-220000000	soft	2618	0.29946
72	0.856002	48	4599	0	300	0	0	<0.243333	0	AaegL5_1	30750001	31000000	29500001-32250000	soft	2364	0.424428
2187	0.85677	47	4599	0	300	0	0	<0.243333	0	AaegL5_2	256000001	256250000	254750001-257500000	soft	2729	0.360004
1420	0.865727	46	4599	0	300	0	0	<0.243333	0	AaegL5_2	64000001	64250000	62750001-65500000	soft	2530	0.284948
517	0.869209	45	4599	0	300	0	0	<0.243333	0	AaegL5_1	143000001	143250000	141750001-144500000	soft	2202	0.259804
3838	0.877867	44	4599	0	300	0	0	<0.243333	0	AaegL5_3	204000001	204250000	202750001-205500000	soft	1357	0.223528
4107	0.880126	43	4599	0	300	0	0	<0.243333	0	AaegL5_3	271250001	271500000	270000001-272750000	soft	3479	0.379648
2935	0.883279	42	4599	0	300	0	0	<0.243333	0	AaegL5_2	443500001	443750000	442250001-445000000	soft	2662	0.363048
1365	0.88797	41	4599	0	300	0	0	<0.243333	0	AaegL5_2	50250001	50500000	49000001-51750000	soft	926	0.254556
851	0.888234	40	4599	0	300	0	0	<0.243333	0	AaegL5_1	228500001	228750000	227250001-230000000	soft	2715	0.315124
3859	0.890389	39	4599	0	300	0	0	<0.243333	0	AaegL5_3	209250001	209500000	208000001-210750000	soft	1608	0.292724
4539	0.896539	38	4599	0	300	0	0	<0.243333	0	AaegL5_3	382250001	382500000	381000001-383750000	soft	2863	0.397328
3507	0.897185	37	4599	0	300	0	0	<0.243333	0	AaegL5_3	120000001	120250000	118750001-121500000	soft	2377	0.28924
1930	0.90317	36	4599	0	300	0	0	<0.243333	0	AaegL5_2	191500001	191750000	190250001-193000000	soft	2735	0.307612
3027	0.903505	35	4599	0	300	0	0	<0.243333	0	AaegL5_2	466500001	466750000	465250001-468000000	soft	2473	0.323316
1293	0.90406	34	4599	0	300	0	0	<0.243333	0	AaegL5_2	32250001	32500000	31000001-33750000	soft	3741	0.383804
31	0.904292	33	4599	0	300	0	0	<0.243333	0	AaegL5_1	20500001	20750000	19250001-22000000	soft	2148	0.370136
4037	0.904509	32	4599	0	300	0	0	<0.243333	0	AaegL5_3	253750001	254000000	252500001-255250000	soft	2261	0.308844
864	0.913053	31	4599	0	300	0	0	<0.243333	0	AaegL5_1	231750001	232000000	230500001-233250000	soft	3171	0.288652
4419	0.913684	30	4599	0	300	0	0	<0.243333	0	AaegL5_3	352250001	352500000	351000001-353750000	soft	3199	0.294324
3347	0.914341	29	4599	0	300	0	0	<0.243333	0	AaegL5_3	79750001	80000000	78500001-81250000	soft	2126	0.266468
844	0.916046	28	4599	0	300	0	0	<0.243333	0	AaegL5_1	226750001	227000000	225500001-228250000	soft	2776	0.33402
2342	0.922301	27	4599	0	300	0	0	<0.243333	0	AaegL5_2	295250001	295500000	294000001-296750000	soft	1693	0.269428
1058	0.92492	26	4599	0	300	0	0	<0.243333	0	AaegL5_1	280250001	280500000	279000001-281750000	soft	2083	0.29448
1054	0.925483	25	4599	0	300	0	0	<0.243333	0	AaegL5_1	279250001	279500000	278000001-280750000	soft	1853	0.28652
4566	0.929545	24	4599	0	300	0	0	<0.243333	0	AaegL5_3	389000001	389250000	387750001-390500000	soft	2370	0.258192
2523	0.930075	23	4599	0	300	0	0	<0.243333	0	AaegL5_2	340500001	340750000	339250001-342000000	soft	2914	0.311136
3702	0.934222	22	4599	0	300	0	0	<0.243333	0	AaegL5_3	169250001	169500000	168000001-170750000	soft	1767	0.311932
4243	0.946665	21	4599	0	300	0	0	<0.243333	0	AaegL5_3	305500001	305750000	304250001-307000000	soft	1622	0.16438
3230	0.947867	20	4599	0	300	0	0	<0.243333	0	AaegL5_3	49500001	49750000	48250001-51000000	soft	1960	0.314284
2819	0.949813	19	4599	0	300	0	0	<0.243333	0	AaegL5_2	414500001	414750000	413250001-416000000	soft	2928	0.290916
2538	0.950339	18	4599	0	300	0	0	<0.243333	0	AaegL5_2	344250001	344500000	343000001-345750000	soft	2414	0.317984
1738	0.952555	17	4599	0	300	0	0	<0.243333	0	AaegL5_2	143500001	143750000	142250001-145000000	soft	2869	0.31732
3113	0.956993	16	4599	0	300	0	0	<0.243333	0	AaegL5_3	20250001	20500000	19000001-21750000	soft	2226	0.260964
364	0.958069	15	4599	0	300	0	0	<0.243333	0	AaegL5_1	104500001	104750000	103250001-106000000	soft	2646	0.345532
722	0.965388	14	4599	0	300	0	0	<0.243333	0	AaegL5_1	195750001	196000000	194500001-197250000	soft	2561	0.313304
3580	0.968078	13	4599	0	300	0	0	<0.243333	0	AaegL5_3	138250001	138500000	137000001-139750000	soft	2437	0.342844
2640	0.97145	12	4599	0	300	0	0	<0.243333	0	AaegL5_2	369750001	370000000	368500001-371250000	soft	3994	0.412112
3005	0.972405	11	4599	0	300	0	0	<0.243333	0	AaegL5_2	461000001	461250000	459750001-462500000	soft	1975	0.363584
11	0.974353	10	4599	0	300	0	0	<0.243333	0	AaegL5_1	15500001	15750000	14250001-17000000	soft	1672	0.371472
1344	0.974487	9	4599	0	300	0	0	<0.243333	0	AaegL5_2	45000001	45250000	43750001-46500000	soft	2928	0.345168
2568	0.979829	8	4599	0	300	0	0	<0.243333	0	AaegL5_2	351750001	352000000	350500001-353250000	soft	1851	0.32878
4502	0.9823	7	4599	0	300	0	0	<0.243333	0	AaegL5_3	373000001	373250000	371750001-374500000	soft	2095	0.280492
3631	0.984981	6	4599	0	300	0	0	<0.243333	0	AaegL5_3	151000001	151250000	149750001-152500000	soft	1096	0.239288
3085	0.985743	5	4599	0	300	0	0	<0.243333	0	AaegL5_3	13250001	13500000	12000001-14750000	soft	1583	0.269
1485	0.989937	4	4599	0	300	0	0	<0.243333	0	AaegL5_2	80250001	80500000	79000001-81750000	soft	2246	0.26492
1433	0.99293	3	4599	0	300	0	0	<0.243333	0	AaegL5_2	67250001	67500000	66000001-68750000	soft	3085	0.3394
458	0.995707	2	4599	0	300	0	0	<0.243333	0	AaegL5_1	128000001	128250000	126750001-129500000	soft	859	0.27762
2970	0.995714	1	4599	0	300	0	0	<0.243333	0	AaegL5_2	452250001	452500000	451000001-453750000	soft	2568	0.378072

## Sheet: kenya results
SweepIndex	Threshold	NumberRealWindowsOverThresh	TotalRealWindows	TotalSimsPassingThresh	TotalSimulations	pVal	FDR	qValue	MinQValueSoFar	chrom	classifiedWinStart	classifiedWinEnd	bigWinRange	predClass	nsnps	unmaskedfrac
1247	0.343367	363	4599	10	300	0.033333	0.422314	0.422314	0.422314	AaegL5_2	20750001	21000000	19500001-22250000	soft	6113	0.40286
4099	0.350503	362	4599	10	300	0.033333	0.423481	0.422314	0.422314	AaegL5_3	269250001	269500000	268000001-270750000	soft	3914	0.283028
3949	0.359259	361	4599	10	300	0.033333	0.424654	0.422314	0.422314	AaegL5_3	231750001	232000000	230500001-233250000	soft	2945	0.27166
1862	0.383399	360	4599	10	300	0.033333	0.425833	0.422314	0.422314	AaegL5_2	174500001	174750000	173250001-176000000	soft	3708	0.265764
1608	0.407431	359	4599	10	300	0.033333	0.427019	0.422314	0.422314	AaegL5_2	111000001	111250000	109750001-112500000	soft	2949	0.310884
147	0.407523	358	4599	10	300	0.033333	0.428212	0.422314	0.422314	AaegL5_1	50000001	50250000	48750001-51500000	soft	1753	0.261368
564	0.407946	357	4599	10	300	0.033333	0.429412	0.422314	0.422314	AaegL5_1	155750001	156000000	154500001-157250000	soft	2069	0.283764
4334	0.410138	356	4599	10	300	0.033333	0.430618	0.422314	0.422314	AaegL5_3	328250001	328500000	327000001-329750000	soft	5897	0.388436
4134	0.423886	355	4599	10	300	0.033333	0.431831	0.422314	0.422314	AaegL5_3	278000001	278250000	276750001-279500000	soft	2228	0.202312
794	0.424503	354	4599	10	300	0.033333	0.433051	0.422314	0.422314	AaegL5_1	214250001	214500000	213000001-215750000	soft	3209	0.295272
3173	0.425977	353	4599	10	300	0.033333	0.434278	0.422314	0.422314	AaegL5_3	35250001	35500000	34000001-36750000	soft	2955	0.287852
4101	0.426892	352	4599	10	300	0.033333	0.435511	0.422314	0.422314	AaegL5_3	269750001	270000000	268500001-271250000	soft	4792	0.33614
74	0.427155	351	4599	10	300	0.033333	0.436752	0.422314	0.422314	AaegL5_1	31250001	31500000	30000001-32750000	soft	3249	0.37952
3174	0.431671	350	4599	10	300	0.033333	0.438	0.422314	0.422314	AaegL5_3	35500001	35750000	34250001-37000000	soft	2836	0.289408
979	0.439622	349	4599	10	300	0.033333	0.439255	0.422314	0.422314	AaegL5_1	260500001	260750000	259250001-262000000	soft	3554	0.286244
2688	0.444217	348	4599	10	300	0.033333	0.440517	0.422314	0.422314	AaegL5_2	381750001	382000000	380500001-383250000	soft	6887	0.455332
62	0.444971	347	4599	10	300	0.033333	0.441787	0.422314	0.422314	AaegL5_1	28250001	28500000	27000001-29750000	soft	3479	0.36182
123	0.445612	346	4599	10	300	0.033333	0.443064	0.422314	0.422314	AaegL5_1	44000001	44250000	42750001-45500000	soft	3286	0.325136
2921	0.452335	345	4599	10	300	0.033333	0.444348	0.422314	0.422314	AaegL5_2	440000001	440250000	438750001-441500000	soft	4753	0.387772
3812	0.452702	344	4599	10	300	0.033333	0.44564	0.422314	0.422314	AaegL5_3	197250001	197500000	196000001-198750000	soft	1713	0.290136
1325	0.453138	343	4599	10	300	0.033333	0.446939	0.422314	0.422314	AaegL5_2	40250001	40500000	39000001-41750000	soft	3631	0.271456
4114	0.458382	342	4599	10	300	0.033333	0.448246	0.422314	0.422314	AaegL5_3	273000001	273250000	271750001-274500000	soft	3838	0.28332
801	0.462362	341	4599	9	300	0.03	0.404604	0.404604	0.404604	AaegL5_1	216000001	216250000	214750001-217500000	soft	2783	0.258168
124	0.462787	340	4599	9	300	0.03	0.405794	0.404604	0.404604	AaegL5_1	44250001	44500000	43000001-45750000	soft	2949	0.300256
2936	0.463841	339	4599	9	300	0.03	0.406991	0.404604	0.404604	AaegL5_2	443750001	444000000	442500001-445250000	soft	3722	0.343572
1248	0.468011	338	4599	9	300	0.03	0.408195	0.404604	0.404604	AaegL5_2	21000001	21250000	19750001-22500000	soft	5247	0.353752
1249	0.468144	337	4599	9	300	0.03	0.409407	0.404604	0.404604	AaegL5_2	21250001	21500000	20000001-22750000	soft	5604	0.39584
2408	0.468508	336	4599	9	300	0.03	0.410625	0.404604	0.404604	AaegL5_2	311750001	312000000	310500001-313250000	soft	4678	0.35794
2794	0.472468	335	4599	9	300	0.03	0.411851	0.404604	0.404604	AaegL5_2	408250001	408500000	407000001-409750000	soft	6403	0.420304
3375	0.473803	334	4599	9	300	0.03	0.413084	0.404604	0.404604	AaegL5_3	86750001	87000000	85500001-88250000	soft	3765	0.32536
536	0.478031	333	4599	9	300	0.03	0.414324	0.404604	0.404604	AaegL5_1	147750001	148000000	146500001-149250000	soft	1164	0.157336
3872	0.478041	332	4599	9	300	0.03	0.415572	0.404604	0.404604	AaegL5_3	212500001	212750000	211250001-214000000	soft	3248	0.287076
2301	0.479423	331	4599	9	300	0.03	0.416828	0.404604	0.404604	AaegL5_2	285000001	285250000	283750001-286500000	soft	4329	0.363388
966	0.479582	330	4599	9	300	0.03	0.418091	0.404604	0.404604	AaegL5_1	257250001	257500000	256000001-258750000	soft	6048	0.341448
3134	0.480149	329	4599	9	300	0.03	0.419362	0.404604	0.404604	AaegL5_3	25500001	25750000	24250001-27000000	soft	2697	0.32602
1083	0.481768	328	4599	9	300	0.03	0.42064	0.404604	0.404604	AaegL5_1	286500001	286750000	285250001-288000000	soft	3026	0.260752
4120	0.482195	327	4599	9	300	0.03	0.421927	0.404604	0.404604	AaegL5_3	274500001	274750000	273250001-276000000	soft	3827	0.271024
544	0.485942	326	4599	9	300	0.03	0.423221	0.404604	0.404604	AaegL5_1	149750001	150000000	148500001-151250000	soft	3319	0.4251
1720	0.487917	325	4599	9	300	0.03	0.424523	0.404604	0.404604	AaegL5_2	139000001	139250000	137750001-140500000	soft	7021	0.393184
2317	0.491391	324	4599	9	300	0.03	0.425833	0.404604	0.404604	AaegL5_2	289000001	289250000	287750001-290500000	soft	3140	0.294692
597	0.492817	323	4599	9	300	0.03	0.427152	0.404604	0.404604	AaegL5_1	164000001	164250000	162750001-165500000	soft	2345	0.25178
3272	0.493412	322	4599	9	300	0.03	0.428478	0.404604	0.404604	AaegL5_3	60000001	60250000	58750001-61500000	soft	5753	0.390196
1625	0.49398	321	4599	9	300	0.03	0.429813	0.404604	0.404604	AaegL5_2	115250001	115500000	114000001-116750000	soft	4514	0.344496
646	0.496783	320	4599	9	300	0.03	0.431156	0.404604	0.404604	AaegL5_1	176250001	176500000	175000001-177750000	soft	2565	0.275904
361	0.497205	319	4599	9	300	0.03	0.432508	0.404604	0.404604	AaegL5_1	103750001	104000000	102500001-105250000	soft	3201	0.26624
2600	0.499509	318	4599	9	300	0.03	0.433868	0.404604	0.404604	AaegL5_2	359750001	360000000	358500001-361250000	soft	7000	0.358772
1852	0.502587	317	4599	9	300	0.03	0.435237	0.404604	0.404604	AaegL5_2	172000001	172250000	170750001-173500000	soft	4666	0.35792
913	0.502694	316	4599	9	300	0.03	0.436614	0.404604	0.404604	AaegL5_1	244000001	244250000	242750001-245500000	soft	4188	0.27674
414	0.503225	315	4599	9	300	0.03	0.438	0.404604	0.404604	AaegL5_1	117000001	117250000	115750001-118500000	soft	3252	0.271492
882	0.504013	314	4599	9	300	0.03	0.439395	0.404604	0.404604	AaegL5_1	236250001	236500000	235000001-237750000	soft	3055	0.315564
1351	0.506589	313	4599	9	300	0.03	0.440799	0.404604	0.404604	AaegL5_2	46750001	47000000	45500001-48250000	soft	4326	0.335872
4023	0.507325	312	4599	9	300	0.03	0.442212	0.404604	0.404604	AaegL5_3	250250001	250500000	249000001-251750000	soft	2653	0.21542
3969	0.507838	311	4599	9	300	0.03	0.443633	0.404604	0.404604	AaegL5_3	236750001	237000000	235500001-238250000	soft	4749	0.369348
3296	0.508107	310	4599	9	300	0.03	0.445065	0.404604	0.404604	AaegL5_3	66000001	66250000	64750001-67500000	soft	3776	0.270344
4538	0.511652	309	4599	9	300	0.03	0.446505	0.404604	0.404604	AaegL5_3	382000001	382250000	380750001-383500000	soft	3316	0.274116
2068	0.513482	308	4599	9	300	0.03	0.447955	0.404604	0.404604	AaegL5_2	226000001	226250000	224750001-227500000	soft	2546	0.291588
2114	0.516321	307	4599	9	300	0.03	0.449414	0.404604	0.404604	AaegL5_2	237500001	237750000	236250001-239000000	soft	2571	0.355608
3282	0.519294	306	4599	9	300	0.03	0.450882	0.404604	0.404604	AaegL5_3	62500001	62750000	61250001-64000000	soft	3649	0.324816
2085	0.519664	305	4599	9	300	0.03	0.452361	0.404604	0.404604	AaegL5_2	230250001	230500000	229000001-231750000	hard	1866	0.250868
283	0.519985	304	4599	9	300	0.03	0.453849	0.404604	0.404604	AaegL5_1	84250001	84500000	83000001-85750000	soft	4020	0.410632
256	0.52373	303	4599	9	300	0.03	0.455347	0.404604	0.404604	AaegL5_1	77500001	77750000	76250001-79000000	soft	3035	0.26358
2595	0.525835	302	4599	9	300	0.03	0.456854	0.404604	0.404604	AaegL5_2	358500001	358750000	357250001-360000000	soft	4085	0.345812
2187	0.529616	301	4599	9	300	0.03	0.458372	0.404604	0.404604	AaegL5_2	256000001	256250000	254750001-257500000	soft	4640	0.367648
2149	0.529705	300	4599	9	300	0.03	0.4599	0.404604	0.404604	AaegL5_2	246500001	246750000	245250001-248000000	soft	3128	0.261596
3657	0.530201	299	4599	9	300	0.03	0.461438	0.404604	0.404604	AaegL5_3	157750001	158000000	156500001-159250000	soft	4139	0.297636
4037	0.532067	298	4599	9	300	0.03	0.462987	0.404604	0.404604	AaegL5_3	253750001	254000000	252500001-255250000	soft	3766	0.314864
3860	0.533547	297	4599	9	300	0.03	0.464545	0.404604	0.404604	AaegL5_3	209500001	209750000	208250001-211000000	soft	1751	0.242364
2285	0.536259	296	4599	9	300	0.03	0.466115	0.404604	0.404604	AaegL5_2	281000001	281250000	279750001-282500000	soft	3556	0.293212
3675	0.538375	295	4599	9	300	0.03	0.467695	0.404604	0.404604	AaegL5_3	162500001	162750000	161250001-164000000	soft	3260	0.403304
1054	0.538881	294	4599	9	300	0.03	0.469286	0.404604	0.404604	AaegL5_1	279250001	279500000	278000001-280750000	soft	2475	0.289008
2449	0.539601	293	4599	9	300	0.03	0.470887	0.404604	0.404604	AaegL5_2	322000001	322250000	320750001-323500000	soft	4724	0.3269
665	0.543157	292	4599	9	300	0.03	0.4725	0.404604	0.404604	AaegL5_1	181250001	181500000	180000001-182750000	soft	4764	0.400688
4064	0.544178	291	4599	9	300	0.03	0.474124	0.404604	0.404604	AaegL5_3	260500001	260750000	259250001-262000000	soft	3605	0.268284
3072	0.54595	290	4599	9	300	0.03	0.475759	0.404604	0.404604	AaegL5_3	10000001	10250000	8750001-11500000	soft	2882	0.24822
1924	0.546085	289	4599	9	300	0.03	0.477405	0.404604	0.404604	AaegL5_2	190000001	190250000	188750001-191500000	soft	3263	0.270212
3013	0.546532	288	4599	9	300	0.03	0.479063	0.404604	0.404604	AaegL5_2	463000001	463250000	461750001-464500000	soft	3661	0.35726
1310	0.546693	287	4599	9	300	0.03	0.480732	0.404604	0.404604	AaegL5_2	36500001	36750000	35250001-38000000	soft	4213	0.271032
4582	0.547993	286	4599	9	300	0.03	0.482413	0.404604	0.404604	AaegL5_3	393000001	393250000	391750001-394500000	soft	4942	0.318464
2720	0.550636	285	4599	9	300	0.03	0.484105	0.404604	0.404604	AaegL5_2	389750001	390000000	388500001-391250000	soft	4467	0.327752
954	0.552485	284	4599	9	300	0.03	0.48581	0.404604	0.404604	AaegL5_1	254250001	254500000	253000001-255750000	soft	3905	0.259084
160	0.553841	283	4599	9	300	0.03	0.487527	0.404604	0.404604	AaegL5_1	53500001	53750000	52250001-55000000	soft	2410	0.303272
2990	0.55456	282	4599	9	300	0.03	0.489255	0.404604	0.404604	AaegL5_2	457250001	457500000	456000001-458750000	soft	4318	0.343876
2066	0.555556	281	4599	9	300	0.03	0.490996	0.404604	0.404604	AaegL5_2	225500001	225750000	224250001-227000000	soft	1930	0.23086
3710	0.55656	280	4599	9	300	0.03	0.49275	0.404604	0.404604	AaegL5_3	171250001	171500000	170000001-172750000	soft	3008	0.297364
48	0.558965	279	4599	9	300	0.03	0.494516	0.404604	0.404604	AaegL5_1	24750001	25000000	23500001-26250000	soft	2838	0.26574
1830	0.55966	278	4599	9	300	0.03	0.496295	0.404604	0.404604	AaegL5_2	166500001	166750000	165250001-168000000	soft	5388	0.427864
1860	0.562188	277	4599	9	300	0.03	0.498087	0.404604	0.404604	AaegL5_2	174000001	174250000	172750001-175500000	soft	3742	0.308536
630	0.563272	276	4599	9	300	0.03	0.499891	0.404604	0.404604	AaegL5_1	172250001	172500000	171000001-173750000	soft	4347	0.38342
1234	0.564444	275	4599	9	300	0.03	0.501709	0.404604	0.404604	AaegL5_2	17500001	17750000	16250001-19000000	soft	3885	0.336936
1999	0.565467	274	4599	9	300	0.03	0.50354	0.404604	0.404604	AaegL5_2	208750001	209000000	207500001-210250000	soft	2587	0.297476
4532	0.570733	273	4599	9	300	0.03	0.505385	0.404604	0.404604	AaegL5_3	380500001	380750000	379250001-382000000	soft	3731	0.263932
2370	0.571901	272	4599	9	300	0.03	0.507243	0.404604	0.404604	AaegL5_2	302250001	302500000	301000001-303750000	soft	5262	0.359076
3014	0.577039	271	4599	9	300	0.03	0.509114	0.404604	0.404604	AaegL5_2	463250001	463500000	462000001-464750000	soft	2823	0.321872
988	0.578537	270	4599	9	300	0.03	0.511	0.404604	0.404604	AaegL5_1	262750001	263000000	261500001-264250000	soft	3781	0.333724
3535	0.581316	269	4599	9	300	0.03	0.5129	0.404604	0.404604	AaegL5_3	127000001	127250000	125750001-128500000	soft	3074	0.272492
2115	0.582272	268	4599	9	300	0.03	0.514813	0.404604	0.404604	AaegL5_2	237750001	238000000	236500001-239250000	soft	2037	0.276116
63	0.582562	267	4599	9	300	0.03	0.516742	0.404604	0.404604	AaegL5_1	28500001	28750000	27250001-30000000	soft	3080	0.376244
3037	0.584179	266	4599	9	300	0.03	0.518684	0.404604	0.404604	AaegL5_2	469000001	469250000	467750001-470500000	soft	2864	0.254636
2349	0.585833	265	4599	9	300	0.03	0.520642	0.404604	0.404604	AaegL5_2	297000001	297250000	295750001-298500000	soft	4376	0.325656
2863	0.587138	264	4599	9	300	0.03	0.522614	0.404604	0.404604	AaegL5_2	425500001	425750000	424250001-427000000	soft	3635	0.362412
1727	0.587632	263	4599	9	300	0.03	0.524601	0.404604	0.404604	AaegL5_2	140750001	141000000	139500001-142250000	soft	7385	0.38296
3440	0.593656	262	4599	9	300	0.03	0.526603	0.404604	0.404604	AaegL5_3	103000001	103250000	101750001-104500000	soft	4413	0.29808
1923	0.594068	261	4599	9	300	0.03	0.528621	0.404604	0.404604	AaegL5_2	189750001	190000000	188500001-191250000	soft	5069	0.35764
114	0.594082	260	4599	9	300	0.03	0.530654	0.404604	0.404604	AaegL5_1	41750001	42000000	40500001-43250000	soft	3111	0.346972
1421	0.594679	259	4599	9	300	0.03	0.532703	0.404604	0.404604	AaegL5_2	64250001	64500000	63000001-65750000	soft	4191	0.38194
3012	0.595221	258	4599	9	300	0.03	0.534767	0.404604	0.404604	AaegL5_2	462750001	463000000	461500001-464250000	soft	3281	0.346324
1917	0.596042	257	4599	9	300	0.03	0.536848	0.404604	0.404604	AaegL5_2	188250001	188500000	187000001-189750000	soft	4673	0.354556
3897	0.60335	256	4599	9	300	0.03	0.538945	0.404604	0.404604	AaegL5_3	218750001	219000000	217500001-220250000	soft	5144	0.457988
2074	0.605607	255	4599	9	300	0.03	0.541059	0.404604	0.404604	AaegL5_2	227500001	227750000	226250001-229000000	soft	1301	0.23868
49	0.607188	254	4599	9	300	0.03	0.543189	0.404604	0.404604	AaegL5_1	25000001	25250000	23750001-26500000	soft	2591	0.265164
3070	0.608794	253	4599	9	300	0.03	0.545336	0.404604	0.404604	AaegL5_3	9500001	9750000	8250001-11000000	soft	2842	0.277936
718	0.61256	252	4599	9	300	0.03	0.5475	0.404604	0.404604	AaegL5_1	194750001	195000000	193500001-196250000	soft	2379	0.212416
1469	0.617171	251	4599	9	300	0.03	0.549681	0.404604	0.404604	AaegL5_2	76250001	76500000	75000001-77750000	soft	6937	0.362004
1213	0.617806	250	4599	9	300	0.03	0.55188	0.404604	0.404604	AaegL5_2	12250001	12500000	11000001-13750000	soft	4791	0.40274
1345	0.619901	249	4599	9	300	0.03	0.554096	0.404604	0.404604	AaegL5_2	45250001	45500000	44000001-46750000	soft	6070	0.400152
1565	0.620305	248	4599	9	300	0.03	0.556331	0.404604	0.404604	AaegL5_2	100250001	100500000	99000001-101750000	soft	3099	0.298044
997	0.62066	247	4599	9	300	0.03	0.558583	0.404604	0.404604	AaegL5_1	265000001	265250000	263750001-266500000	soft	3141	0.299308
3508	0.625315	246	4599	9	300	0.03	0.560854	0.404604	0.404604	AaegL5_3	120250001	120500000	119000001-121750000	soft	3138	0.211468
4075	0.625555	245	4599	9	300	0.03	0.563143	0.404604	0.404604	AaegL5_3	263250001	263500000	262000001-264750000	soft	3597	0.260656
4435	0.63128	244	4599	9	300	0.03	0.565451	0.404604	0.404604	AaegL5_3	356250001	356500000	355000001-357750000	soft	4647	0.28526
565	0.63345	243	4599	9	300	0.03	0.567778	0.404604	0.404604	AaegL5_1	156000001	156250000	154750001-157500000	soft	2390	0.291672
2070	0.634168	242	4599	9	300	0.03	0.570124	0.404604	0.404604	AaegL5_2	226500001	226750000	225250001-228000000	hard	1816	0.273104
3403	0.635073	241	4599	9	300	0.03	0.57249	0.404604	0.404604	AaegL5_3	93750001	94000000	92500001-95250000	soft	4391	0.320728
257	0.636423	240	4599	9	300	0.03	0.574875	0.404604	0.404604	AaegL5_1	77750001	78000000	76500001-79250000	soft	3885	0.314868
2505	0.637869	239	4599	9	300	0.03	0.57728	0.404604	0.404604	AaegL5_2	336000001	336250000	334750001-337500000	soft	2894	0.306512
4548	0.642295	238	4599	9	300	0.03	0.579706	0.404604	0.404604	AaegL5_3	384500001	384750000	383250001-386000000	soft	4093	0.297308
1826	0.642332	237	4599	9	300	0.03	0.582152	0.404604	0.404604	AaegL5_2	165500001	165750000	164250001-167000000	soft	4278	0.361556
1309	0.646271	236	4599	9	300	0.03	0.584619	0.404604	0.404604	AaegL5_2	36250001	36500000	35000001-37750000	soft	5330	0.3869
1269	0.646939	235	4599	9	300	0.03	0.587106	0.404604	0.404604	AaegL5_2	26250001	26500000	25000001-27750000	soft	5098	0.355008
1703	0.648296	234	4599	9	300	0.03	0.589615	0.404604	0.404604	AaegL5_2	134750001	135000000	133500001-136250000	soft	5842	0.350828
4204	0.651124	233	4599	9	300	0.03	0.592146	0.404604	0.404604	AaegL5_3	295750001	296000000	294500001-297250000	soft	5877	0.347072
3090	0.651566	232	4599	9	300	0.03	0.594698	0.404604	0.404604	AaegL5_3	14500001	14750000	13250001-16000000	soft	5661	0.38596
1979	0.652601	231	4599	9	300	0.03	0.597273	0.404604	0.404604	AaegL5_2	203750001	204000000	202500001-205250000	soft	4076	0.308056
823	0.653936	230	4599	9	300	0.03	0.59987	0.404604	0.404604	AaegL5_1	221500001	221750000	220250001-223000000	soft	3122	0.314956
236	0.654975	229	4599	9	300	0.03	0.602489	0.404604	0.404604	AaegL5_1	72500001	72750000	71250001-74000000	soft	3180	0.327756
1046	0.656654	228	4599	9	300	0.03	0.605132	0.404604	0.404604	AaegL5_1	277250001	277500000	276000001-278750000	soft	4446	0.375924
2670	0.657665	227	4599	9	300	0.03	0.607797	0.404604	0.404604	AaegL5_2	377250001	377500000	376000001-378750000	soft	5124	0.336392
1977	0.657682	226	4599	9	300	0.03	0.610487	0.404604	0.404604	AaegL5_2	203250001	203500000	202000001-204750000	hard	2886	0.23134
2188	0.658132	225	4599	9	300	0.03	0.6132	0.404604	0.404604	AaegL5_2	256250001	256500000	255000001-257750000	soft	2692	0.25214
2090	0.658443	224	4599	9	300	0.03	0.615938	0.404604	0.404604	AaegL5_2	231500001	231750000	230250001-233000000	soft	2884	0.357612
4077	0.659051	223	4599	9	300	0.03	0.6187	0.404604	0.404604	AaegL5_3	263750001	264000000	262500001-265250000	soft	5799	0.367892
4228	0.660324	222	4599	9	300	0.03	0.621486	0.404604	0.404604	AaegL5_3	301750001	302000000	300500001-303250000	soft	6160	0.348476
2719	0.660704	221	4599	9	300	0.03	0.624299	0.404604	0.404604	AaegL5_2	389500001	389750000	388250001-391000000	soft	6906	0.407288
974	0.660993	220	4599	9	300	0.03	0.627136	0.404604	0.404604	AaegL5_1	259250001	259500000	258000001-260750000	soft	4076	0.254644
1693	0.662347	219	4599	9	300	0.03	0.63	0.404604	0.404604	AaegL5_2	132250001	132500000	131000001-133750000	soft	5151	0.330552
2765	0.663794	218	4599	9	300	0.03	0.63289	0.404604	0.404604	AaegL5_2	401000001	401250000	399750001-402500000	soft	3902	0.294832
3701	0.66602	217	4599	9	300	0.03	0.635806	0.404604	0.404604	AaegL5_3	169000001	169250000	167750001-170500000	soft	2634	0.28902
851	0.669798	216	4599	9	300	0.03	0.63875	0.404604	0.404604	AaegL5_1	228500001	228750000	227250001-230000000	soft	3697	0.319052
3461	0.671165	215	4599	9	300	0.03	0.641721	0.404604	0.404604	AaegL5_3	108250001	108500000	107000001-109750000	soft	3665	0.235724
1583	0.672161	214	4599	9	300	0.03	0.64472	0.404604	0.404604	AaegL5_2	104750001	105000000	103500001-106250000	soft	2645	0.28376
3999	0.672775	213	4599	9	300	0.03	0.647746	0.404604	0.404604	AaegL5_3	244250001	244500000	243000001-245750000	soft	5636	0.360592
4048	0.67292	212	4599	9	300	0.03	0.650802	0.404604	0.404604	AaegL5_3	256500001	256750000	255250001-258000000	soft	4109	0.304288
1284	0.67345	211	4599	9	300	0.03	0.653886	0.404604	0.404604	AaegL5_2	30000001	30250000	28750001-31500000	soft	4676	0.350128
4156	0.673917	210	4599	9	300	0.03	0.657	0.404604	0.404604	AaegL5_3	283500001	283750000	282250001-285000000	soft	3990	0.3445
2071	0.676951	209	4599	9	300	0.03	0.660144	0.404604	0.404604	AaegL5_2	226750001	227000000	225500001-228250000	soft	1748	0.267412
2976	0.67767	208	4599	9	300	0.03	0.663317	0.404604	0.404604	AaegL5_2	453750001	454000000	452500001-455250000	soft	5717	0.42882
3544	0.680892	207	4599	8	300	0.026667	0.592464	0.404604	0.404604	AaegL5_3	129250001	129500000	128000001-130750000	soft	5495	0.36436
2469	0.681066	206	4599	8	300	0.026667	0.59534	0.404604	0.404604	AaegL5_2	327000001	327250000	325750001-328500000	soft	4185	0.302576
607	0.683217	205	4599	8	300	0.026667	0.598244	0.404604	0.404604	AaegL5_1	166500001	166750000	165250001-168000000	soft	2254	0.193632
1346	0.684554	204	4599	8	300	0.026667	0.601176	0.404604	0.404604	AaegL5_2	45500001	45750000	44250001-47000000	soft	5059	0.3545
1191	0.688115	203	4599	8	300	0.026667	0.604138	0.404604	0.404604	AaegL5_2	6750001	7000000	5500001-8250000	soft	5132	0.326348
2935	0.688346	202	4599	8	300	0.026667	0.607129	0.404604	0.404604	AaegL5_2	443500001	443750000	442250001-445000000	soft	3758	0.367432
4596	0.695899	201	4599	8	300	0.026667	0.610149	0.404604	0.404604	AaegL5_3	396500001	396750000	395250001-398000000	soft	4155	0.32876
4512	0.698721	200	4599	8	300	0.026667	0.6132	0.404604	0.404604	AaegL5_3	375500001	375750000	374250001-377000000	soft	4439	0.369148
2942	0.702652	199	4599	8	300	0.026667	0.616281	0.404604	0.404604	AaegL5_2	445250001	445500000	444000001-446750000	soft	3365	0.295568
1851	0.704084	198	4599	8	300	0.026667	0.619394	0.404604	0.404604	AaegL5_2	171750001	172000000	170500001-173250000	soft	3955	0.337472
2768	0.707845	197	4599	8	300	0.026667	0.622538	0.404604	0.404604	AaegL5_2	401750001	402000000	400500001-403250000	soft	5018	0.359984
4502	0.709971	196	4599	8	300	0.026667	0.625714	0.404604	0.404604	AaegL5_3	373000001	373250000	371750001-374500000	soft	2798	0.283304
4224	0.710774	195	4599	7	300	0.023333	0.550308	0.404604	0.404604	AaegL5_3	300750001	301000000	299500001-302250000	soft	3727	0.302716
2599	0.712004	194	4599	7	300	0.023333	0.553144	0.404604	0.404604	AaegL5_2	359500001	359750000	358250001-361000000	soft	4311	0.301432
2255	0.712644	193	4599	6	300	0.02	0.47658	0.404604	0.404604	AaegL5_2	273250001	273500000	272000001-274750000	soft	2402	0.20844
4108	0.715479	192	4599	6	300	0.02	0.479063	0.404604	0.404604	AaegL5_3	271500001	271750000	270250001-273000000	soft	3884	0.289476
3861	0.715944	191	4599	6	300	0.02	0.481571	0.404604	0.404604	AaegL5_3	209750001	210000000	208500001-211250000	soft	3222	0.315596
247	0.716619	190	4599	6	300	0.02	0.484105	0.404604	0.404604	AaegL5_1	75250001	75500000	74000001-76750000	soft	2711	0.322884
1028	0.717796	189	4599	6	300	0.02	0.486667	0.404604	0.404604	AaegL5_1	272750001	273000000	271500001-274250000	soft	2924	0.293856
2343	0.718453	188	4599	6	300	0.02	0.489255	0.404604	0.404604	AaegL5_2	295500001	295750000	294250001-297000000	soft	2761	0.283292
2758	0.719433	187	4599	6	300	0.02	0.491872	0.404604	0.404604	AaegL5_2	399250001	399500000	398000001-400750000	soft	6016	0.416976
2587	0.719782	186	4599	6	300	0.02	0.494516	0.404604	0.404604	AaegL5_2	356500001	356750000	355250001-358000000	soft	6528	0.372932
3690	0.723413	185	4599	6	300	0.02	0.497189	0.404604	0.404604	AaegL5_3	166250001	166500000	165000001-167750000	soft	5914	0.451452
1318	0.72632	184	4599	6	300	0.02	0.499891	0.404604	0.404604	AaegL5_2	38500001	38750000	37250001-40000000	soft	3735	0.266288
1232	0.727031	183	4599	6	300	0.02	0.502623	0.404604	0.404604	AaegL5_2	17000001	17250000	15750001-18500000	soft	3616	0.292284
822	0.737542	182	4599	6	300	0.02	0.505385	0.404604	0.404604	AaegL5_1	221250001	221500000	220000001-222750000	soft	2871	0.278024
2221	0.740249	181	4599	6	300	0.02	0.508177	0.404604	0.404604	AaegL5_2	264750001	265000000	263500001-266250000	soft	4673	0.359968
1605	0.741694	180	4599	6	300	0.02	0.511	0.404604	0.404604	AaegL5_2	110250001	110500000	109000001-111750000	soft	3242	0.341548
2766	0.74217	179	4599	6	300	0.02	0.513855	0.404604	0.404604	AaegL5_2	401250001	401500000	400000001-402750000	soft	3955	0.2736
3873	0.742179	178	4599	6	300	0.02	0.516742	0.404604	0.404604	AaegL5_3	212750001	213000000	211500001-214250000	soft	2215	0.271812
4494	0.742794	177	4599	6	300	0.02	0.519661	0.404604	0.404604	AaegL5_3	371000001	371250000	369750001-372500000	soft	3900	0.35824
4511	0.743767	176	4599	6	300	0.02	0.522614	0.404604	0.404604	AaegL5_3	375250001	375500000	374000001-376750000	soft	3496	0.323224
31	0.744269	175	4599	6	300	0.02	0.5256	0.404604	0.404604	AaegL5_1	20500001	20750000	19250001-22000000	soft	3124	0.37404
2740	0.745403	174	4599	6	300	0.02	0.528621	0.404604	0.404604	AaegL5_2	394750001	395000000	393500001-396250000	soft	4052	0.265988
1520	0.747608	173	4599	6	300	0.02	0.531676	0.404604	0.404604	AaegL5_2	89000001	89250000	87750001-90500000	soft	2728	0.20976
2263	0.7487	172	4599	5	300	0.016667	0.44564	0.404604	0.404604	AaegL5_2	275250001	275500000	274000001-276750000	soft	4269	0.305816
3	0.754459	171	4599	5	300	0.016667	0.448246	0.404604	0.404604	AaegL5_1	13500001	13750000	12250001-15000000	soft	2698	0.260156
508	0.754748	170	4599	5	300	0.016667	0.450882	0.404604	0.404604	AaegL5_1	140750001	141000000	139500001-142250000	soft	3246	0.3305
3676	0.760438	169	4599	5	300	0.016667	0.45355	0.404604	0.404604	AaegL5_3	162750001	163000000	161500001-164250000	soft	2546	0.360388
1393	0.765633	168	4599	5	300	0.016667	0.45625	0.404604	0.404604	AaegL5_2	57250001	57500000	56000001-58750000	soft	4071	0.361368
2747	0.766382	167	4599	5	300	0.016667	0.458982	0.404604	0.404604	AaegL5_2	396500001	396750000	395250001-398000000	soft	4547	0.379756
2757	0.767101	166	4599	5	300	0.016667	0.461747	0.404604	0.404604	AaegL5_2	399000001	399250000	397750001-400500000	soft	4342	0.372008
4387	0.768429	165	4599	5	300	0.016667	0.464545	0.404604	0.404604	AaegL5_3	344250001	344500000	343000001-345750000	soft	5114	0.3177
3506	0.770084	164	4599	5	300	0.016667	0.467378	0.404604	0.404604	AaegL5_3	119750001	120000000	118500001-121250000	soft	4767	0.345608
4560	0.771454	163	4599	5	300	0.016667	0.470245	0.404604	0.404604	AaegL5_3	387500001	387750000	386250001-389000000	soft	4201	0.364192
705	0.777449	162	4599	5	300	0.016667	0.473148	0.404604	0.404604	AaegL5_1	191500001	191750000	190250001-193000000	soft	3811	0.290088
4388	0.777679	161	4599	5	300	0.016667	0.476087	0.404604	0.404604	AaegL5_3	344500001	344750000	343250001-346000000	soft	5387	0.334628
339	0.781977	160	4599	5	300	0.016667	0.479063	0.404604	0.404604	AaegL5_1	98250001	98500000	97000001-99750000	soft	4170	0.295068
2176	0.782257	159	4599	5	300	0.016667	0.482075	0.404604	0.404604	AaegL5_2	253250001	253500000	252000001-254750000	soft	3502	0.318608
1203	0.784857	158	4599	5	300	0.016667	0.485127	0.404604	0.404604	AaegL5_2	9750001	10000000	8500001-11250000	soft	5681	0.37298
2652	0.789693	157	4599	5	300	0.016667	0.488217	0.404604	0.404604	AaegL5_2	372750001	373000000	371500001-374250000	soft	4322	0.336856
1895	0.79545	156	4599	5	300	0.016667	0.491346	0.404604	0.404604	AaegL5_2	182750001	183000000	181500001-184250000	soft	3323	0.319672
2777	0.795505	155	4599	5	300	0.016667	0.494516	0.404604	0.404604	AaegL5_2	404000001	404250000	402750001-405500000	soft	5797	0.382328
1758	0.800797	154	4599	5	300	0.016667	0.497727	0.404604	0.404604	AaegL5_2	148500001	148750000	147250001-150000000	soft	3889	0.310396
738	0.80363	153	4599	5	300	0.016667	0.50098	0.404604	0.404604	AaegL5_1	199750001	200000000	198500001-201250000	soft	3621	0.32034
2689	0.804592	152	4599	5	300	0.016667	0.504276	0.404604	0.404604	AaegL5_2	382000001	382250000	380750001-383500000	soft	5612	0.38068
1324	0.807581	151	4599	5	300	0.016667	0.507616	0.404604	0.404604	AaegL5_2	40000001	40250000	38750001-41500000	soft	3827	0.304304
3507	0.811277	150	4599	5	300	0.016667	0.511	0.404604	0.404604	AaegL5_3	120000001	120250000	118750001-121500000	soft	4278	0.296844
1317	0.811779	149	4599	5	300	0.016667	0.51443	0.404604	0.404604	AaegL5_2	38250001	38500000	37000001-39750000	soft	5430	0.42748
2792	0.811873	148	4599	5	300	0.016667	0.517905	0.404604	0.404604	AaegL5_2	407750001	408000000	406500001-409250000	soft	3795	0.269224
2621	0.813702	147	4599	5	300	0.016667	0.521429	0.404604	0.404604	AaegL5_2	365000001	365250000	363750001-366500000	soft	5773	0.28954
3993	0.813856	146	4599	5	300	0.016667	0.525	0.404604	0.404604	AaegL5_3	242750001	243000000	241500001-244250000	soft	3796	0.325348
2530	0.814122	145	4599	5	300	0.016667	0.528621	0.404604	0.404604	AaegL5_2	342250001	342500000	341000001-343750000	soft	5175	0.31122
1029	0.814252	144	4599	5	300	0.016667	0.532292	0.404604	0.404604	AaegL5_1	273000001	273250000	271750001-274500000	soft	2637	0.272332
4513	0.818343	143	4599	5	300	0.016667	0.536014	0.404604	0.404604	AaegL5_3	375750001	376000000	374500001-377250000	soft	2812	0.229184
3576	0.818646	142	4599	5	300	0.016667	0.539789	0.404604	0.404604	AaegL5_3	137250001	137500000	136000001-138750000	soft	3700	0.31552
440	0.818855	141	4599	5	300	0.016667	0.543617	0.404604	0.404604	AaegL5_1	123500001	123750000	122250001-125000000	soft	5147	0.435764
4076	0.820353	140	4599	5	300	0.016667	0.5475	0.404604	0.404604	AaegL5_3	263500001	263750000	262250001-265000000	soft	5812	0.36814
1752	0.822196	139	4599	5	300	0.016667	0.551439	0.404604	0.404604	AaegL5_2	147000001	147250000	145750001-148500000	soft	5569	0.326692
1861	0.82298	138	4599	5	300	0.016667	0.555435	0.404604	0.404604	AaegL5_2	174250001	174500000	173000001-175750000	soft	3618	0.265168
1553	0.823778	137	4599	5	300	0.016667	0.559489	0.404604	0.404604	AaegL5_2	97250001	97500000	96000001-98750000	soft	3975	0.345072
1172	0.824166	136	4599	5	300	0.016667	0.563603	0.404604	0.404604	AaegL5_2	2000001	2250000	750001-3500000	soft	4842	0.441616
2694	0.829576	135	4599	5	300	0.016667	0.567778	0.404604	0.404604	AaegL5_2	383250001	383500000	382000001-384750000	soft	3547	0.304264
2067	0.834563	134	4599	5	300	0.016667	0.572015	0.404604	0.404604	AaegL5_2	225750001	226000000	224500001-227250000	soft	3099	0.39804
1292	0.83619	133	4599	5	300	0.016667	0.576316	0.404604	0.404604	AaegL5_2	32000001	32250000	30750001-33500000	soft	4779	0.368848
1285	0.836362	132	4599	5	300	0.016667	0.580682	0.404604	0.404604	AaegL5_2	30250001	30500000	29000001-31750000	soft	4031	0.317164
3230	0.838371	131	4599	5	300	0.016667	0.585115	0.404604	0.404604	AaegL5_3	49500001	49750000	48250001-51000000	soft	2749	0.31744
3015	0.840553	130	4599	5	300	0.016667	0.589615	0.404604	0.404604	AaegL5_2	463500001	463750000	462250001-465000000	soft	3555	0.373108
4376	0.840628	129	4599	5	300	0.016667	0.594186	0.404604	0.404604	AaegL5_3	338750001	339000000	337500001-340250000	soft	3215	0.26838
1942	0.840953	128	4599	5	300	0.016667	0.598828	0.404604	0.404604	AaegL5_2	194500001	194750000	193250001-196000000	soft	2468	0.337364
3610	0.843123	127	4599	5	300	0.016667	0.603543	0.404604	0.404604	AaegL5_3	145750001	146000000	144500001-147250000	soft	4156	0.307556
4044	0.845681	126	4599	5	300	0.016667	0.608333	0.404604	0.404604	AaegL5_3	255500001	255750000	254250001-257000000	soft	3907	0.3221
338	0.84616	125	4599	5	300	0.016667	0.6132	0.404604	0.404604	AaegL5_1	98000001	98250000	96750001-99500000	soft	4082	0.294976
1809	0.850415	124	4599	5	300	0.016667	0.618145	0.404604	0.404604	AaegL5_2	161250001	161500000	160000001-162750000	soft	6570	0.439324
2539	0.852895	123	4599	5	300	0.016667	0.623171	0.404604	0.404604	AaegL5_2	344500001	344750000	343250001-346000000	soft	4337	0.323964
568	0.855078	122	4599	5	300	0.016667	0.628279	0.404604	0.404604	AaegL5_1	156750001	157000000	155500001-158250000	soft	864	0.180068
1966	0.85511	121	4599	5	300	0.016667	0.633471	0.404604	0.404604	AaegL5_2	200500001	200750000	199250001-202000000	soft	2093	0.2712
2886	0.857514	120	4599	5	300	0.016667	0.63875	0.404604	0.404604	AaegL5_2	431250001	431500000	430000001-432750000	soft	3816	0.337464
1184	0.860067	119	4599	5	300	0.016667	0.644118	0.404604	0.404604	AaegL5_2	5000001	5250000	3750001-6500000	soft	3193	0.289968
2086	0.861248	118	4599	5	300	0.016667	0.649576	0.404604	0.404604	AaegL5_2	230500001	230750000	229250001-232000000	hard	2119	0.342328
1373	0.86166	117	4599	5	300	0.016667	0.655128	0.404604	0.404604	AaegL5_2	52250001	52500000	51000001-53750000	soft	4266	0.334384
2805	0.863816	116	4599	5	300	0.016667	0.660776	0.404604	0.404604	AaegL5_2	411000001	411250000	409750001-412500000	soft	3551	0.304392
2292	0.867639	115	4599	5	300	0.016667	0.666522	0.404604	0.404604	AaegL5_2	282750001	283000000	281500001-284250000	soft	3367	0.278368
3604	0.868569	114	4599	5	300	0.016667	0.672368	0.404604	0.404604	AaegL5_3	144250001	144500000	143000001-145750000	soft	2648	0.255648
4192	0.87144	113	4599	5	300	0.016667	0.678319	0.404604	0.404604	AaegL5_3	292750001	293000000	291500001-294250000	soft	3235	0.306128
3896	0.872594	112	4599	5	300	0.016667	0.684375	0.404604	0.404604	AaegL5_3	218500001	218750000	217250001-220000000	soft	3120	0.301468
1931	0.875186	111	4599	5	300	0.016667	0.690541	0.404604	0.404604	AaegL5_2	191750001	192000000	190500001-193250000	soft	4162	0.404704
3071	0.87525	110	4599	5	300	0.016667	0.696818	0.404604	0.404604	AaegL5_3	9750001	10000000	8500001-11250000	soft	1675	0.168048
3862	0.877466	109	4599	5	300	0.016667	0.703211	0.404604	0.404604	AaegL5_3	210000001	210250000	208750001-211500000	soft	3953	0.440168
173	0.87789	108	4599	5	300	0.016667	0.709722	0.404604	0.404604	AaegL5_1	56750001	57000000	55500001-58250000	soft	2874	0.357948
2000	0.878658	107	4599	5	300	0.016667	0.716355	0.404604	0.404604	AaegL5_2	209000001	209250000	207750001-210500000	soft	1967	0.250312
1293	0.880516	106	4599	5	300	0.016667	0.723113	0.404604	0.404604	AaegL5_2	32250001	32500000	31000001-33750000	soft	5475	0.39074
1978	0.881695	105	4599	5	300	0.016667	0.73	0.404604	0.404604	AaegL5_2	203500001	203750000	202250001-205000000	soft	3473	0.285028
2132	0.886628	104	4599	5	300	0.016667	0.737019	0.404604	0.404604	AaegL5_2	242250001	242500000	241000001-243750000	soft	3672	0.323052
11	0.887543	103	4599	5	300	0.016667	0.744175	0.404604	0.404604	AaegL5_1	15500001	15750000	14250001-17000000	soft	3205	0.377604
3383	0.890982	102	4599	5	300	0.016667	0.751471	0.404604	0.404604	AaegL5_3	88750001	89000000	87500001-90250000	soft	4783	0.406404
4566	0.891732	101	4599	5	300	0.016667	0.758911	0.404604	0.404604	AaegL5_3	389000001	389250000	387750001-390500000	soft	2578	0.259024
92	0.891825	100	4599	5	300	0.016667	0.7665	0.404604	0.404604	AaegL5_1	36250001	36500000	35000001-37750000	soft	2364	0.274684
1383	0.894479	99	4599	5	300	0.016667	0.774242	0.404604	0.404604	AaegL5_2	54750001	55000000	53500001-56250000	soft	2520	0.211616
3091	0.895183	98	4599	5	300	0.016667	0.782143	0.404604	0.404604	AaegL5_3	14750001	15000000	13500001-16250000	soft	4480	0.319408
1220	0.896681	97	4599	5	300	0.016667	0.790206	0.404604	0.404604	AaegL5_2	14000001	14250000	12750001-15500000	soft	4013	0.365048
2416	0.898228	96	4599	5	300	0.016667	0.798438	0.404604	0.404604	AaegL5_2	313750001	314000000	312500001-315250000	soft	4149	0.286228
2342	0.898466	95	4599	5	300	0.016667	0.806842	0.404604	0.404604	AaegL5_2	295250001	295500000	294000001-296750000	soft	2246	0.27164
3907	0.90478	94	4599	5	300	0.016667	0.815426	0.404604	0.404604	AaegL5_3	221250001	221500000	220000001-222750000	soft	2075	0.227668
2177	0.907142	93	4599	5	300	0.016667	0.824194	0.404604	0.404604	AaegL5_2	253500001	253750000	252250001-255000000	soft	3760	0.350796
163	0.907463	92	4599	5	300	0.016667	0.833152	0.404604	0.404604	AaegL5_1	54250001	54500000	53000001-55750000	soft	2036	0.299784
1144	0.912333	91	4599	5	300	0.016667	0.842308	0.404604	0.404604	AaegL5_1	303250001	303500000	302000001-304750000	soft	2551	0.295336
1801	0.913242	90	4599	5	300	0.016667	0.851667	0.404604	0.404604	AaegL5_2	159250001	159500000	158000001-160750000	soft	2175	0.233772
2748	0.916336	89	4599	5	300	0.016667	0.861236	0.404604	0.404604	AaegL5_2	396750001	397000000	395500001-398250000	soft	3837	0.32094
3414	0.91932	88	4599	5	300	0.016667	0.871023	0.404604	0.404604	AaegL5_3	96500001	96750000	95250001-98000000	soft	1574	0.186448
1591	0.922991	87	4599	5	300	0.016667	0.881034	0.404604	0.404604	AaegL5_2	106750001	107000000	105500001-108250000	soft	3429	0.327852
1374	0.925271	86	4599	5	300	0.016667	0.891279	0.404604	0.404604	AaegL5_2	52500001	52750000	51250001-54000000	soft	5958	0.417972
2116	0.926483	85	4599	5	300	0.016667	0.901765	0.404604	0.404604	AaegL5_2	238000001	238250000	236750001-239500000	soft	1775	0.306332
2952	0.927098	84	4599	5	300	0.016667	0.9125	0.404604	0.404604	AaegL5_2	447750001	448000000	446500001-449250000	soft	2841	0.29858
2529	0.928915	83	4599	4	300	0.013333	0.738795	0.404604	0.404604	AaegL5_2	342000001	342250000	340750001-343500000	soft	5682	0.340308
3205	0.931047	82	4599	4	300	0.013333	0.747805	0.404604	0.404604	AaegL5_3	43250001	43500000	42000001-44750000	soft	2704	0.325848
2575	0.931172	81	4599	4	300	0.013333	0.757037	0.404604	0.404604	AaegL5_2	353500001	353750000	352250001-355000000	soft	3499	0.348264
2341	0.932877	80	4599	4	300	0.013333	0.7665	0.404604	0.404604	AaegL5_2	295000001	295250000	293750001-296500000	soft	1460	0.209292
1582	0.93461	79	4599	4	300	0.013333	0.776203	0.404604	0.404604	AaegL5_2	104500001	104750000	103250001-106000000	soft	2914	0.334224
1384	0.935232	78	4599	4	300	0.013333	0.786154	0.404604	0.404604	AaegL5_2	55000001	55250000	53750001-56500000	soft	2853	0.262272
3985	0.935301	77	4599	4	300	0.013333	0.796364	0.404604	0.404604	AaegL5_3	240750001	241000000	239500001-242250000	soft	2152	0.201676
3702	0.935883	76	4599	4	300	0.013333	0.806842	0.404604	0.404604	AaegL5_3	169250001	169500000	168000001-170750000	soft	2553	0.315076
1750	0.937396	75	4599	4	300	0.013333	0.8176	0.404604	0.404604	AaegL5_2	146500001	146750000	145250001-148000000	soft	4253	0.269372
1930	0.938487	74	4599	4	300	0.013333	0.828649	0.404604	0.404604	AaegL5_2	191500001	191750000	190250001-193000000	soft	3506	0.310696
2538	0.939041	73	4599	4	300	0.013333	0.84	0.404604	0.404604	AaegL5_2	344250001	344500000	343000001-345750000	soft	4382	0.325856
2793	0.940505	72	4599	4	300	0.013333	0.851667	0.404604	0.404604	AaegL5_2	408000001	408250000	406750001-409500000	soft	6120	0.414336
930	0.943381	71	4599	4	300	0.013333	0.863662	0.404604	0.404604	AaegL5_1	248250001	248500000	247000001-249750000	soft	2007	0.172332
3944	0.943783	70	4599	4	300	0.013333	0.876	0.404604	0.404604	AaegL5_3	230500001	230750000	229250001-232000000	soft	2819	0.283028
2169	0.944212	69	4599	4	300	0.013333	0.888696	0.404604	0.404604	AaegL5_2	251500001	251750000	250250001-253000000	soft	4113	0.372352
2879	0.945812	68	4599	4	300	0.013333	0.901765	0.404604	0.404604	AaegL5_2	429500001	429750000	428250001-431000000	soft	6735	0.424476
3196	0.945894	67	4599	4	300	0.013333	0.915224	0.404604	0.404604	AaegL5_3	41000001	41250000	39750001-42500000	soft	3996	0.338568
3155	0.949859	66	4599	4	300	0.013333	0.929091	0.404604	0.404604	AaegL5_3	30750001	31000000	29500001-32250000	soft	2524	0.33998
1790	0.950321	65	4599	4	300	0.013333	0.943385	0.404604	0.404604	AaegL5_2	156500001	156750000	155250001-158000000	soft	3437	0.30326
2612	0.950464	64	4599	4	300	0.013333	0.958125	0.404604	0.404604	AaegL5_2	362750001	363000000	361500001-364250000	soft	7294	0.4424
427	0.950608	63	4599	4	300	0.013333	0.973333	0.404604	0.404604	AaegL5_1	120250001	120500000	119000001-121750000	soft	3018	0.299812
3491	0.95178	62	4599	4	300	0.013333	0.989032	0.404604	0.404604	AaegL5_3	115750001	116000000	114500001-117250000	soft	3318	0.248576
953	0.953638	61	4599	4	300	0.013333	1.00525	0.404604	0.404604	AaegL5_1	254000001	254250000	252750001-255500000	soft	3988	0.301812
3460	0.956315	60	4599	4	300	0.013333	1.022	0.404604	0.404604	AaegL5_3	108000001	108250000	106750001-109500000	soft	4572	0.352688
2409	0.956783	59	4599	4	300	0.013333	1.03932	0.404604	0.404604	AaegL5_2	312000001	312250000	310750001-313500000	soft	3510	0.260168
2983	0.957279	58	4599	4	300	0.013333	1.05724	0.404604	0.404604	AaegL5_2	455500001	455750000	454250001-457000000	soft	4168	0.388732
2620	0.957755	57	4599	4	300	0.013333	1.07579	0.404604	0.404604	AaegL5_2	364750001	365000000	363500001-366250000	soft	5526	0.341832
608	0.958393	56	4599	4	300	0.013333	1.095	0.404604	0.404604	AaegL5_1	166750001	167000000	165500001-168250000	soft	1656	0.195568
2148	0.959587	55	4599	4	300	0.013333	1.11491	0.404604	0.404604	AaegL5_2	246250001	246500000	245000001-247750000	soft	3552	0.313736
2369	0.960679	54	4599	4	300	0.013333	1.13556	0.404604	0.404604	AaegL5_2	302000001	302250000	300750001-303500000	soft	2529	0.185632
4258	0.961222	53	4599	4	300	0.013333	1.15698	0.404604	0.404604	AaegL5_3	309250001	309500000	308000001-310750000	soft	3759	0.379444
973	0.961895	52	4599	4	300	0.013333	1.17923	0.404604	0.404604	AaegL5_1	259000001	259250000	257750001-260500000	soft	3841	0.247092
2640	0.961904	51	4599	4	300	0.013333	1.20235	0.404604	0.404604	AaegL5_2	369750001	370000000	368500001-371250000	soft	5707	0.418964
737	0.962871	50	4599	4	300	0.013333	1.2264	0.404604	0.404604	AaegL5_1	199500001	199750000	198250001-201000000	soft	2347	0.266148
2522	0.963809	49	4599	4	300	0.013333	1.25143	0.404604	0.404604	AaegL5_2	340250001	340500000	339000001-341750000	soft	5205	0.368736
2653	0.963964	48	4599	4	300	0.013333	1.2775	0.404604	0.404604	AaegL5_2	373000001	373250000	371750001-374500000	soft	4181	0.340616
3596	0.964625	47	4599	3	300	0.01	0.978511	0.404604	0.404604	AaegL5_3	142250001	142500000	141000001-143750000	soft	3205	0.307704
1344	0.964931	46	4599	3	300	0.01	0.999783	0.404604	0.404604	AaegL5_2	45000001	45250000	43750001-46500000	soft	4183	0.350188
2970	0.964981	45	4599	3	300	0.01	1.022	0.404604	0.404604	AaegL5_2	452250001	452500000	451000001-453750000	soft	3687	0.382548
965	0.967933	44	4599	3	300	0.01	1.04523	0.404604	0.404604	AaegL5_1	257000001	257250000	255750001-258500000	soft	3369	0.272784
223	0.968122	43	4599	3	300	0.01	1.06953	0.404604	0.404604	AaegL5_1	69250001	69500000	68000001-70750000	soft	2402	0.301348
2210	0.968156	42	4599	3	300	0.01	1.095	0.404604	0.404604	AaegL5_2	262000001	262250000	260750001-263500000	hard	4078	0.334876
328	0.968384	41	4599	3	300	0.01	1.12171	0.404604	0.404604	AaegL5_1	95500001	95750000	94250001-97000000	soft	3282	0.29146
4345	0.968471	40	4599	3	300	0.01	1.14975	0.404604	0.404604	AaegL5_3	331000001	331250000	329750001-332500000	soft	4416	0.397924
2669	0.969475	39	4599	2	300	0.006667	0.786154	0.404604	0.404604	AaegL5_2	377000001	377250000	375750001-378500000	soft	4366	0.331468
2170	0.969864	38	4599	2	300	0.006667	0.806842	0.404604	0.404604	AaegL5_2	251750001	252000000	250500001-253250000	soft	5625	0.521344
596	0.971351	37	4599	2	300	0.006667	0.828649	0.404604	0.404604	AaegL5_1	163750001	164000000	162500001-165250000	soft	1705	0.207012
2211	0.972918	36	4599	2	300	0.006667	0.851667	0.404604	0.404604	AaegL5_2	262250001	262500000	261000001-263750000	hard	5923	0.405664
2316	0.973442	35	4599	2	300	0.006667	0.876	0.404604	0.404604	AaegL5_2	288750001	289000000	287500001-290250000	soft	2226	0.205432
3281	0.97376	34	4599	2	300	0.006667	0.901765	0.404604	0.404604	AaegL5_3	62250001	62500000	61000001-63750000	soft	3491	0.372496
1729	0.976627	33	4599	2	300	0.006667	0.929091	0.404604	0.404604	AaegL5_2	141250001	141500000	140000001-142750000	soft	5459	0.33802
1694	0.977019	32	4599	2	300	0.006667	0.958125	0.404604	0.404604	AaegL5_2	132500001	132750000	131250001-134000000	soft	6960	0.433564
1366	0.980403	31	4599	2	300	0.006667	0.989032	0.404604	0.404604	AaegL5_2	50500001	50750000	49250001-52000000	soft	1936	0.289944
1311	0.980545	30	4599	2	300	0.006667	1.022	0.404604	0.404604	AaegL5_2	36750001	37000000	35500001-38250000	soft	4233	0.316076
647	0.981539	29	4599	2	300	0.006667	1.05724	0.404604	0.404604	AaegL5_1	176500001	176750000	175250001-178000000	soft	3230	0.395488
2459	0.982225	28	4599	2	300	0.006667	1.095	0.404604	0.404604	AaegL5_2	324500001	324750000	323250001-326000000	soft	4278	0.295172
1122	0.982541	27	4599	2	300	0.006667	1.13556	0.404604	0.404604	AaegL5_1	297750001	298000000	296500001-299250000	hard	345	0.257372
2857	0.984628	26	4599	1	300	0.003333	0.589615	0.404604	0.404604	AaegL5_2	424000001	424250000	422750001-425500000	soft	3566	0.283432
1564	0.985549	25	4599	1	300	0.003333	0.6132	0.404604	0.404604	AaegL5_2	100000001	100250000	98750001-101500000	soft	2969	0.30756
142	0.985606	24	4599	1	300	0.003333	0.63875	0.404604	0.404604	AaegL5_1	48750001	49000000	47500001-50250000	soft	1990	0.221952
4419	0.988824	23	4599	0	300	0	0	<0.404604	0	AaegL5_3	352250001	352500000	351000001-353750000	soft	4391	0.299092
2220	0.990718	22	4599	0	300	0	0	<0.404604	0	AaegL5_2	264500001	264750000	263250001-266000000	soft	2475	0.247616
2806	0.990725	21	4599	0	300	0	0	<0.404604	0	AaegL5_2	411250001	411500000	410000001-412750000	soft	3548	0.308628
1521	0.990832	20	4599	0	300	0	0	<0.404604	0	AaegL5_2	89250001	89500000	88000001-90750000	soft	2725	0.255896
4539	0.990893	19	4599	0	300	0	0	<0.404604	0	AaegL5_3	382250001	382500000	381000001-383750000	soft	3839	0.401232
498	0.991066	18	4599	0	300	0	0	<0.404604	0	AaegL5_1	138250001	138500000	137000001-139750000	soft	2473	0.261068
1468	0.991554	17	4599	0	300	0	0	<0.404604	0	AaegL5_2	76000001	76250000	74750001-77500000	soft	3090	0.217016
1751	0.99195	16	4599	0	300	0	0	<0.404604	0	AaegL5_2	146750001	147000000	145500001-148250000	hard	5133	0.325584
1276	0.991988	15	4599	0	300	0	0	<0.404604	0	AaegL5_2	28000001	28250000	26750001-29500000	soft	3835	0.352072
1808	0.992166	14	4599	0	300	0	0	<0.404604	0	AaegL5_2	161000001	161250000	159750001-162500000	soft	3010	0.233276
2568	0.992521	13	4599	0	300	0	0	<0.404604	0	AaegL5_2	351750001	352000000	350500001-353250000	soft	2499	0.331372
3631	0.992767	12	4599	0	300	0	0	<0.404604	0	AaegL5_3	151000001	151250000	149750001-152500000	soft	1478	0.240816
2767	0.993797	11	4599	0	300	0	0	<0.404604	0	AaegL5_2	401500001	401750000	400250001-403000000	soft	3754	0.325132
1738	0.994086	10	4599	0	300	0	0	<0.404604	0	AaegL5_2	143500001	143750000	142250001-145000000	soft	3830	0.321164
1365	0.995451	9	4599	0	300	0	0	<0.404604	0	AaegL5_2	50250001	50500000	49000001-51750000	soft	1354	0.256268
2327	0.995674	8	4599	0	300	0	0	<0.404604	0	AaegL5_2	291500001	291750000	290250001-293000000	soft	4806	0.418216
1728	0.99589	7	4599	0	300	0	0	<0.404604	0	AaegL5_2	141000001	141250000	139750001-142500000	soft	7143	0.429364
1275	0.996044	6	4599	0	300	0	0	<0.404604	0	AaegL5_2	27750001	28000000	26500001-29250000	soft	3491	0.340712
1677	0.997588	5	4599	0	300	0	0	<0.404604	0	AaegL5_2	128250001	128500000	127000001-129750000	soft	3055	0.306004
2819	0.997735	4	4599	0	300	0	0	<0.404604	0	AaegL5_2	414500001	414750000	413250001-416000000	soft	3238	0.292156
2718	0.998106	3	4599	0	300	0	0	<0.404604	0	AaegL5_2	389250001	389500000	388000001-390750000	soft	4638	0.35852
458	0.999222	2	4599	0	300	0	0	<0.404604	0	AaegL5_1	128000001	128250000	126750001-129500000	soft	1021	0.278268
3005	0.99945	1	4599	0	300	0	0	<0.404604	0	AaegL5_2	461000001	461250000	459750001-462500000	soft	2420	0.365364

## Sheet: senegal results
SweepIndex	Threshold	NumberRealWindowsOverThresh	TotalRealWindows	TotalSimsPassingThresh	TotalSimulations	pVal	FDR	qValue	MinQValueSoFar	chrom	classifiedWinStart	classifiedWinEnd	bigWinRange	predClass	nsnps	unmaskedfrac
539	0.47629	79	4599	4	300	0.013333	0.776203	0.776203	0.776203	AaegL5_1	148500001	148750000	147250001-150000000	soft	2446	0.334508
1089	0.478345	78	4599	4	300	0.013333	0.786154	0.776203	0.776203	AaegL5_1	288000001	288250000	286750001-289500000	soft	2466	0.275984
3827	0.483555	77	4599	4	300	0.013333	0.796364	0.776203	0.776203	AaegL5_3	201250001	201500000	200000001-202750000	soft	1789	0.263596
1852	0.529499	76	4599	4	300	0.013333	0.806842	0.776203	0.776203	AaegL5_2	172000001	172250000	170750001-173500000	soft	2880	0.350776
2342	0.535901	75	4599	4	300	0.013333	0.8176	0.776203	0.776203	AaegL5_2	295250001	295500000	294000001-296750000	soft	1206	0.26748
4044	0.555299	74	4599	3	300	0.01	0.621486	0.621486	0.621486	AaegL5_3	255500001	255750000	254250001-257000000	soft	2945	0.318252
2612	0.590053	73	4599	2	300	0.006667	0.42	0.42	0.42	AaegL5_2	362750001	363000000	361500001-364250000	soft	3920	0.428904
3457	0.60573	72	4599	2	300	0.006667	0.425833	0.42	0.42	AaegL5_3	107250001	107500000	106000001-108750000	soft	2263	0.334884
2805	0.616854	71	4599	2	300	0.006667	0.431831	0.42	0.42	AaegL5_2	411000001	411250000	409750001-412500000	soft	3010	0.302228
2234	0.624702	70	4599	2	300	0.006667	0.438	0.42	0.42	AaegL5_2	268000001	268250000	266750001-269500000	soft	3116	0.308736
552	0.62674	69	4599	2	300	0.006667	0.444348	0.42	0.42	AaegL5_1	152000001	152250000	150750001-153500000	soft	662	0.33102
3701	0.645151	68	4599	1	300	0.003333	0.225441	0.225441	0.225441	AaegL5_3	169000001	169250000	167750001-170500000	soft	2709	0.28932
3732	0.6731	67	4599	1	300	0.003333	0.228806	0.225441	0.225441	AaegL5_3	176750001	177000000	175500001-178250000	soft	2881	0.417148
1743	0.682523	66	4599	1	300	0.003333	0.232273	0.225441	0.225441	AaegL5_2	144750001	145000000	143500001-146250000	soft	3423	0.385804
1778	0.687772	65	4599	1	300	0.003333	0.235846	0.225441	0.225441	AaegL5_2	153500001	153750000	152250001-155000000	soft	2977	0.35324
2087	0.702091	64	4599	1	300	0.003333	0.239531	0.225441	0.225441	AaegL5_2	230750001	231000000	229500001-232250000	soft	3819	0.49832
84	0.709263	63	4599	1	300	0.003333	0.243333	0.225441	0.225441	AaegL5_1	33750001	34000000	32500001-35250000	soft	713	0.202696
1608	0.709566	62	4599	1	300	0.003333	0.247258	0.225441	0.225441	AaegL5_2	111000001	111250000	109750001-112500000	hard	1729	0.306004
1948	0.720847	61	4599	1	300	0.003333	0.251311	0.225441	0.225441	AaegL5_2	196000001	196250000	194750001-197500000	soft	2458	0.342664
2235	0.720865	60	4599	1	300	0.003333	0.2555	0.225441	0.225441	AaegL5_2	268250001	268500000	267000001-269750000	soft	3107	0.352828
587	0.725848	59	4599	1	300	0.003333	0.259831	0.225441	0.225441	AaegL5_1	161500001	161750000	160250001-163000000	soft	2850	0.292628
1840	0.733446	58	4599	1	300	0.003333	0.26431	0.225441	0.225441	AaegL5_2	169000001	169250000	167750001-170500000	soft	3040	0.372688
3806	0.734788	57	4599	1	300	0.003333	0.268947	0.225441	0.225441	AaegL5_3	195750001	196000000	194500001-197250000	soft	1402	0.2378
2324	0.735178	56	4599	1	300	0.003333	0.27375	0.225441	0.225441	AaegL5_2	290750001	291000000	289500001-292250000	soft	1339	0.157796
2806	0.735935	55	4599	1	300	0.003333	0.278727	0.225441	0.225441	AaegL5_2	411250001	411500000	410000001-412750000	soft	2231	0.30336
3896	0.738536	54	4599	1	300	0.003333	0.283889	0.225441	0.225441	AaegL5_3	218500001	218750000	217250001-220000000	soft	2515	0.299048
1710	0.740624	53	4599	1	300	0.003333	0.289245	0.225441	0.225441	AaegL5_2	136500001	136750000	135250001-138000000	hard	3717	0.348816
608	0.741205	52	4599	1	300	0.003333	0.294808	0.225441	0.225441	AaegL5_1	166750001	167000000	165500001-168250000	soft	1648	0.195536
610	0.746841	51	4599	1	300	0.003333	0.300588	0.225441	0.225441	AaegL5_1	167250001	167500000	166000001-168750000	hard	1429	0.194636
3772	0.747519	50	4599	1	300	0.003333	0.3066	0.225441	0.225441	AaegL5_3	187000001	187250000	185750001-188500000	soft	2222	0.270464
2568	0.754016	49	4599	1	300	0.003333	0.312857	0.225441	0.225441	AaegL5_2	351750001	352000000	350500001-353250000	soft	1495	0.327356
1989	0.762394	48	4599	1	300	0.003333	0.319375	0.225441	0.225441	AaegL5_2	206250001	206500000	205000001-207750000	soft	2120	0.301776
598	0.777863	47	4599	1	300	0.003333	0.32617	0.225441	0.225441	AaegL5_1	164250001	164500000	163000001-165750000	soft	1612	0.196912
2814	0.785591	46	4599	1	300	0.003333	0.333261	0.225441	0.225441	AaegL5_2	413250001	413500000	412000001-414750000	soft	4112	0.440124
2952	0.787376	45	4599	1	300	0.003333	0.340667	0.225441	0.225441	AaegL5_2	447750001	448000000	446500001-449250000	soft	2299	0.296412
4254	0.789806	44	4599	1	300	0.003333	0.348409	0.225441	0.225441	AaegL5_3	308250001	308500000	307000001-309750000	soft	2911	0.304124
2412	0.794149	43	4599	1	300	0.003333	0.356512	0.225441	0.225441	AaegL5_2	312750001	313000000	311500001-314250000	soft	880	0.155604
2116	0.812151	42	4599	1	300	0.003333	0.365	0.225441	0.225441	AaegL5_2	238000001	238250000	236750001-239500000	soft	1414	0.304888
1088	0.817374	41	4599	1	300	0.003333	0.373902	0.225441	0.225441	AaegL5_1	287750001	288000000	286500001-289250000	soft	2524	0.273696
1066	0.823657	40	4599	1	300	0.003333	0.38325	0.225441	0.225441	AaegL5_1	282250001	282500000	281000001-283750000	soft	2467	0.281716
3807	0.835084	39	4599	1	300	0.003333	0.393077	0.225441	0.225441	AaegL5_3	196000001	196250000	194750001-197500000	soft	2510	0.362904
1073	0.840796	38	4599	1	300	0.003333	0.403421	0.225441	0.225441	AaegL5_1	284000001	284250000	282750001-285500000	soft	2472	0.312396
2427	0.860057	37	4599	0	300	0	0	<0.225441	0	AaegL5_2	316500001	316750000	315250001-318000000	soft	2421	0.355552
19	0.861659	36	4599	0	300	0	0	<0.225441	0	AaegL5_1	17500001	17750000	16250001-19000000	soft	1833	0.247616
1021	0.862295	35	4599	0	300	0	0	<0.225441	0	AaegL5_1	271000001	271250000	269750001-272500000	soft	1890	0.336644
773	0.873221	34	4599	0	300	0	0	<0.225441	0	AaegL5_1	208750001	209000000	207500001-210250000	hard	1900	0.237092
3491	0.873782	33	4599	0	300	0	0	<0.225441	0	AaegL5_3	115750001	116000000	114500001-117250000	soft	1545	0.241484
1366	0.886617	32	4599	0	300	0	0	<0.225441	0	AaegL5_2	50500001	50750000	49250001-52000000	soft	1601	0.288604
290	0.887907	31	4599	0	300	0	0	<0.225441	0	AaegL5_1	86000001	86250000	84750001-87500000	soft	1945	0.226748
1074	0.889072	30	4599	0	300	0	0	<0.225441	0	AaegL5_1	284250001	284500000	283000001-285750000	soft	2784	0.31602
3922	0.892949	29	4599	0	300	0	0	<0.225441	0	AaegL5_3	225000001	225250000	223750001-226500000	soft	2531	0.264656
1607	0.900133	28	4599	0	300	0	0	<0.225441	0	AaegL5_2	110750001	111000000	109500001-112250000	soft	1695	0.273228
3860	0.906387	27	4599	0	300	0	0	<0.225441	0	AaegL5_3	209500001	209750000	208250001-211000000	soft	1302	0.240568
478	0.907611	26	4599	0	300	0	0	<0.225441	0	AaegL5_1	133000001	133250000	131750001-134500000	soft	1827	0.274248
937	0.909359	25	4599	0	300	0	0	<0.225441	0	AaegL5_1	250000001	250250000	248750001-251500000	soft	1856	0.219912
1087	0.911734	24	4599	0	300	0	0	<0.225441	0	AaegL5_1	287500001	287750000	286250001-289000000	soft	1867	0.210696
1988	0.913554	23	4599	0	300	0	0	<0.225441	0	AaegL5_2	206000001	206250000	204750001-207500000	soft	1913	0.25942
1751	0.92555	22	4599	0	300	0	0	<0.225441	0	AaegL5_2	146750001	147000000	145500001-148250000	soft	2771	0.316136
2086	0.928251	21	4599	0	300	0	0	<0.225441	0	AaegL5_2	230500001	230750000	229250001-232000000	hard	1988	0.341804
2170	0.939988	20	4599	0	300	0	0	<0.225441	0	AaegL5_2	251750001	252000000	250500001-253250000	soft	3980	0.514764
2054	0.942193	19	4599	0	300	0	0	<0.225441	0	AaegL5_2	222500001	222750000	221250001-224000000	hard	2302	0.358748
3670	0.947037	18	4599	0	300	0	0	<0.225441	0	AaegL5_3	161250001	161500000	160000001-162750000	soft	3101	0.371944
2250	0.960356	17	4599	0	300	0	0	<0.225441	0	AaegL5_2	272000001	272250000	270750001-273500000	soft	2664	0.37972
2428	0.962122	16	4599	0	300	0	0	<0.225441	0	AaegL5_2	316750001	317000000	315500001-318250000	soft	4141	0.471432
1365	0.965367	15	4599	0	300	0	0	<0.225441	0	AaegL5_2	50250001	50500000	49000001-51750000	soft	1209	0.255688
1022	0.96599	14	4599	0	300	0	0	<0.225441	0	AaegL5_1	271250001	271500000	270000001-272750000	soft	1985	0.334812
883	0.968149	13	4599	0	300	0	0	<0.225441	0	AaegL5_1	236500001	236750000	235250001-238000000	soft	1499	0.23912
1750	0.975149	12	4599	0	300	0	0	<0.225441	0	AaegL5_2	146500001	146750000	145250001-148000000	hard	2377	0.261868
3508	0.975351	11	4599	0	300	0	0	<0.225441	0	AaegL5_3	120250001	120500000	119000001-121750000	soft	1584	0.205252
1054	0.977023	10	4599	0	300	0	0	<0.225441	0	AaegL5_1	279250001	279500000	278000001-280750000	soft	1660	0.285748
1758	0.982444	9	4599	0	300	0	0	<0.225441	0	AaegL5_2	148500001	148750000	147250001-150000000	soft	1777	0.301948
1122	0.982651	8	4599	0	300	0	0	<0.225441	0	AaegL5_1	297750001	298000000	296500001-299250000	soft	279	0.257108
147	0.984538	7	4599	0	300	0	0	<0.225441	0	AaegL5_1	50000001	50250000	48750001-51500000	soft	1325	0.259656
422	0.984644	6	4599	0	300	0	0	<0.225441	0	AaegL5_1	119000001	119250000	117750001-120500000	soft	2342	0.354528
458	0.988198	5	4599	0	300	0	0	<0.225441	0	AaegL5_1	128000001	128250000	126750001-129500000	soft	1005	0.278204
774	0.989841	4	4599	0	300	0	0	<0.225441	0	AaegL5_1	209000001	209250000	207750001-210500000	hard	2294	0.285264
588	0.991654	3	4599	0	300	0	0	<0.225441	0	AaegL5_1	161750001	162000000	160500001-163250000	soft	2565	0.32778
3859	0.994116	2	4599	0	300	0	0	<0.225441	0	AaegL5_3	209250001	209500000	208000001-210750000	soft	922	0.28998
3631	0.998956	1	4599	0	300	0	0	<0.225441	0	AaegL5_3	151000001	151250000	149750001-152500000	soft	991	0.238868
